# Supplementary material for: An Engineered Distant Homolog of Pseudomonas syringae TTSS Effector From Physcomitrella patens Can Act as a Bacterial Virulence Factor
Source: Front Microbiol. 2018 Jun 20;9:1060. doi: 10.3389/fmicb.2018.01060 (PMC6019455; doi:10.3389/fmicb.2018.01060)
Supplement: Supplementary file 2 [file Data_Sheet_2.xlsx]

## Sheet: Arkusz2
		Supplementary table 2
		Nucleoside Hydrolase (NH) sequences database found by jackhmmer server (https://www.ebi.ac.uk/Tools/hmmer/search/jackhmmer)(Finn et al. 2011) (query: HopQ1, default settings). After two iterations, CD-HIT ((http://weizhongli-lab.org/cdhit_suite/cgi-bin/index.cgi?cmd=cd-hit)(Huang et al. 2010) clustering at 90% sequence identity cut-off and manual reduction of the number of hits was performed.
HMMER ID	GenBank accession No.	Description	Other
71725175	YP_272139.1	type III effector HopQ1 (plasmid) [Pseudomonas syringae pv. phaseolicola 1448A]
58428683	AAW77720.1	Inosine-uridine nucleoside N-ribohydrolase [Xanthomonas oryzae pv. oryzae KACC 10331]
323450567	EGB06448.1	hypothetical protein AURANDRAFT_65642 [Aureococcus anophagefferens]
488900251	WP_002811343.1	type III secretion system effector protein [Xanthomonas fragariae]
493494656	WP_006449289.1	type III secretion system effector protein [Xanthomonas gardneri]
514750512	XP_004962124.1	uncharacterized protein LOC101758353 [Setaria italica]
224144494	XP_002336154.1	predicted protein [Populus trichocarpa]
224004084	XP_002295693.1	predicted protein [Thalassiosira pseudonana CCMP1335]
502079557	XP_004486297.1	PREDICTED: uncharacterized protein LOC101496568 [Cicer arietinum]
508714448	EOY06345.1	Inosine-uridine preferring nucleoside hydrolase family protein isoform 1 [Theobroma cacao]
565458065	XP_006287032.1	hypothetical protein CARUB_v10000179mg [Capsella rubella]
218196782	EEC79209.1	hypothetical protein OsI_19926 [Oryza sativa Indica Group]
566185008	XP_002311814.2	hypothetical protein POPTR_0008s20200g [Populus trichocarpa]
356546466	XP_003541647.1	PREDICTED: uncharacterized protein LOC100819865 [Glycine max]
567175476	XP_006400442.1	hypothetical protein EUTSA_v10012637mg [Eutrema salsugineum]
356564566	XP_003550523.1	PREDICTED: uncharacterized protein LOC100788041 [Glycine max]
300692781	YP_003753776.1	Type III effector RipB protein [Ralstonia solanacearum PSI07]
225432438	XP_002277102.1	PREDICTED: uncharacterized protein LOC100263026 [Vitis vinifera]
470124163	XP_004298086.1	PREDICTED: uncharacterized protein LOC101302065 [Fragaria vesca subsp. vesca]
397569894	EJK47043.1	hypothetical protein THAOC_34267 [Thalassiosira oceanica]
571499350	XP_006594456.1	PREDICTED: uncharacterized protein LOC100819333 isoform X1 [Glycine max]
587905763	EXB93889.1	hypothetical protein L484_002096 [Morus notabilis]
300705403	YP_003747006.1	Type III effector RipB protein [Ralstonia solanacearum CFBP2957]
587918187	EXC05704.1	hypothetical protein L484_011284 [Morus notabilis]
255551579	XP_002516835.1	inosine-uridine preferring nucleoside hydrolase, putative [Ricinus communis]
462422436	EMJ26699.1	hypothetical protein PRUPE_ppa001181mg [Prunus persica]
357447543	XP_003594047.1	Pyrimidine-specific ribonucleoside hydrolase rihA [Medicago truncatula]
326531474	BAJ97741.1	predicted protein [Hordeum vulgare subsp. vulgare]
326526229	BAJ97131.1	predicted protein [Hordeum vulgare subsp. vulgare]
357129197	XP_003566252.1	PREDICTED: uncharacterized protein LOC100844761 [Brachypodium distachyon]
514757414	XP_004963777.1	PREDICTED: uncharacterized protein LOC101778777 [Setaria italica]
405952465	EKC20274.1	Pyrimidine-specific ribonucleoside hydrolase rihA [Crassostrea gigas]
492714931	WP_005932975.1	type III secretion system effector protein [Xanthomonas axonopodis]
508719365	EOY11262.1	Inosine-uridine preferring nucleoside hydrolase family protein [Theobroma cacao]
565453043	XP_006286427.1	hypothetical protein CARUB_v10003350mg [Capsella rubella]
413949320	AFW81969.1	hypothetical protein ZEAMMB73_452326 [Zea mays]
502151202	XP_004508326.1	PREDICTED: uncharacterized protein LOC101511066 [Cicer arietinum]
568853208	XP_006480259.1	PREDICTED: uncharacterized protein LOC102619994 [Citrus sinensis]
242090495	XP_002441080.1	hypothetical protein SORBIDRAFT_09g019990 [Sorghum bicolor]
460367264	XP_004229495.1	PREDICTED: uncharacterized protein LOC101247856 isoform X1 [Solanum lycopersicum]
518998349	WP_020154224.1	hypothetical protein [Caldibacillus debilis]
568872219	XP_006489269.1	PREDICTED: uncharacterized protein LOC102620115 [Citrus sinensis]
90657588	ABD96887.1	hypothetical protein [Tarenaya spinosa]
298205015	CBI34322.3	>CBI34322.3 unnamed protein product, partial [Vitis vinifera]
460367244	XP_004229485.1	PREDICTED: uncharacterized protein LOC101244900 [Solanum lycopersicum]
359487958	XP_002264143.2	PREDICTED: uncharacterized protein LOC100245166 [Vitis vinifera]
525968610	YP_007631281.1	putative type III effector HolPtoQ [Ralstonia solanacearum FQY_4]
462403815	EMJ09372.1	hypothetical protein PRUPE_ppa001219mg [Prunus persica]
449432781	XP_004134177.1	PREDICTED: uncharacterized protein LOC101216049 isoform X1 [Cucumis sativus]
357478551	XP_003609561.1	inosine-uridine preferring nucleoside hydrolase [Medicago truncatula]
502123390	XP_004498093.1	PREDICTED: probable uridine nucleosidase 2 [Cicer arietinum]
568880440	XP_006493127.1	PREDICTED: probable uridine nucleosidase 2 [Citrus sinensis]
225434233	XP_002280271.1	PREDICTED: probable uridine nucleosidase 2 [Vitis vinifera]
514750496	XP_004962120.1	PREDICTED: uncharacterized protein LOC101757009 isoform X1 [Setaria italica]
224095379	XP_002310384.1	inosine-uridine preferring nucleoside hydrolase family protein [Populus trichocarpa]
523411407	YP_005998205.1	Type III effector ripb protein [Ralstonia solanacearum CMR15]
470101441	XP_004287181.1	PREDICTED: probable uridine nucleosidase 2 [Fragaria vesca subsp. vesca]
561026369	ESW25009.1	hypothetical protein PHAVU_003G000600g [Phaseolus vulgaris]
550157412	WP_022584508.1	nucleoside hydrolase [Brevibacillus laterosporus]
449442363	XP_004138951.1	PREDICTED: probable uridine nucleosidase 2 isoform X1 [Cucumis sativus]
460367246	XP_004229486.1	PREDICTED: uncharacterized protein LOC101245199 isoform X1 [Solanum lycopersicum]
460413199	XP_004251982.1	PREDICTED: probable uridine nucleosidase 2-like isoform 1 [Solanum lycopersicum]
226499386	NP_001150443.1	nucleoside N-ribohydrolase 1a [Zea mays]
357111602	XP_003557601.1	PREDICTED: probable uridine nucleosidase 2-like [Brachypodium distachyon]
115453603	NP_001050402.1	Os03g0425200 [Oryza sativa Japonica Group]
498126319	WP_010440475.1	nucleoside hydrolase [Ruegeria conchae]
495186765	WP_007911555.1	nucleoside hydrolase [Ktedonobacter racemifer]
508715090	EOY06987.1	Uridine-ribohydrolase 2 [Theobroma cacao]
522172644	WP_020681193.1	nucleoside hydrolase [Marinobacterium rhizophilum]
492828743	WP_005982697.1	nucleoside hydrolase [Ruegeria lacuscaerulensis]
516852880	WP_018131327.1	nucleoside hydrolase [Effusibacillus pohliae]
120612272	YP_971950.1	inosine/uridine-preferring nucleoside hydrolase [Acidovorax citrulli AAC00-1]
495090067	WP_007814890.1	nucleoside hydrolase [Rhizobium sp. CF142]
495503762	WP_008228415.1	nucleoside hydrolase [Roseobacter sp. GAI101]
586780196	XP_006858723.1	probable uridine nucleosidase 2 [Amborella trichopoda]
297843352	XP_002889557.1	inosine-uridine preferring nucleoside hydrolase family protein [Arabidopsis lyrata subsp. lyrata]
547962404	WP_022362640.1	nucleoside hydrolase [Eggerthella sp. CAG:298]
489482883	WP_003387863.1	nucleoside hydrolase [Brevibacillus borstelensis]
544689033	WP_021120638.1	nucleoside hydrolase [Salipiger mucosus]
517135112	WP_018323930.1	hypothetical protein [Rhizobium giardinii]
357478547	XP_003609559.1	Non-specific ribonucleoside hydrolase rihC [Medicago truncatula]
326318337	YP_004236009.1	inosine/uridine-preferring nucleoside hydrolase [Acidovorax avenae subsp. avenae ATCC 19860]
326489945	BAJ94046.1	predicted protein [Hordeum vulgare subsp. vulgare]
497259325	WP_009573542.1	type III secretion system effector protein [Xanthomonas translucens]
565350985	XP_006342441.1	PREDICTED: probable uridine nucleosidase 2 isoform X1 [Solanum tuberosum]
302756499	XP_002961673.1	hypothetical protein SELMODRAFT_403751 [Selaginella moellendorffii]
530318768	YP_008404741.1	purine nucleosidase [Paracoccus aminophilus JCM 7686]
359482324	XP_002283153.2	[Vitis vinifera]
492463933	WP_005853525.1	MULTISPECIES: nucleoside hydrolase [Sulfitobacter]
495075791	WP_007800616.1	nucleoside hydrolase [Pelagibaca bermudensis]
294677255	YP_003577870.1	pyrimidine-specific ribonucleoside hydrolase RihA [Rhodobacter capsulatus SB 1003]
47777394	AAT38028.1	putative inosine-uridine preferring nucleoside hydrolase [Oryza sativa Japonica Group]
125552305	EAY98014.1	hypothetical protein OsI_19927 [Oryza sativa Indica Group]
494385646	WP_007205071.1	nucleoside hydrolase [Loktanella vestfoldensis]
527208596	EPS73547.1	hypothetical protein M569_01207 [Genlisea aurea]
227820639	YP_002824609.1	inosine/uridine-preferring nucleoside hydrolase [Sinorhizobium fredii NGR234]
586773529	XP_006857013.1	hypothetical protein AMTR_s00197p00032700 [Amborella trichopoda]
498082570	WP_010396726.1	nucleoside hydrolase [Paracoccus sp. TRP]
146277154	YP_001167313.1	inosine/uridine-preferring nucleoside hydrolase [Rhodobacter sphaeroides ATCC 17025]
433773174	YP_007303641.1	Inosine-uridine nucleoside N-ribohydrolase [Mesorhizobium australicum WSM2073]
493338060	WP_006295021.1	nucleoside hydrolase [Bifidobacterium gallicum]
556759240	XP_005974948.1	PREDICTED: uncharacterized protein C1683.06c-like [Pantholops hodgsonii]
490197916	WP_004096441.1	pyrimidine-specific ribonucleoside hydrolase RihA [Hafnia alvei]
494066044	WP_007008114.1	nucleoside hydrolase [Nitratireductor aquibiodomus]
571446354	XP_006577068.1	PREDICTED: uridine nucleosidase 1-like [Glycine max]
563448524	WP_023675271.1	nucleoside hydrolase [Mesorhizobium sp. LSJC280B00]
497434307	WP_009748505.1	nucleoside hydrolase [Actinomyces sp. oral taxon 448]
490330129	WP_004219551.1	nucleoside hydrolase [Bifidobacterium pseudocatenulatum]
56697321	YP_167687.1	inosine-uridine preferring nucleoside hydrolase [Ruegeria pomeroyi DSS-3]
518002605	WP_019172813.1	nucleoside hydrolase [Pseudaminobacter salicylatoxidans]
518900284	WP_020056159.1	hypothetical protein [alpha proteobacterium SCGC AAA015-O19]
238894950	YP_002919684.1	ribonucleoside hydrolase 1 [Klebsiella pneumoniae subsp. pneumoniae NTUH-K2044]
551236072	WP_022856560.1	nucleoside hydrolase [Alloscardovia omnicolens]
549976078	WP_022572504.1	nucleoside hydrolase [Rhodobacteraceae bacterium HIMB11]
293335697	NP_001169740.1	uncharacterized LOC100383621 [Zea mays]
516722973	WP_018065527.1	nucleoside hydrolase [Martelella mediterranea]
551333615	WP_022953052.1	nucleoside hydrolase [Leucothrix mucor]
116788035	ABK24733.1	unknown [Picea sitchensis]
429460213	AFZ84928.1	nucleoside N-ribohydrolase 2 [Physcomitrella patens]
544668209	WP_021101562.1	nucleoside hydrolase [Litoreibacter arenae]
497189003	WP_009503265.1	nucleoside hydrolase [Citreicella sp. 357]
297564512	YP_003683484.1	ribosylpyrimidine nucleosidase [Meiothermus silvanus DSM 9946]
494876433	WP_007602523.1	nucleoside hydrolase [Rhizobium sp. PDO1-076]
516877455	WP_018143092.1	nucleoside hydrolase [Alloscardovia criceti]
26107024	AAN79208.1	Hypothetical protein ybeK [Escherichia coli CFT073]
255575629	XP_002528714.1	PREDICTED: uridine nucleosidase 1 [Ricinus communis]
571552853	XP_006603710.1	PREDICTED: uncharacterized protein LOC100787563 isoform X1 [Glycine max]
497826676	WP_010140832.1	nucleoside hydrolase [Oceanicola sp. S124]
493333455	WP_006290543.1	nucleoside hydrolase [Parascardovia denticolens]
516503478	WP_017891916.1	pyrimidine-specific ribonucleoside hydrolase RihA [Serratia sp. S4]
492406299	WP_005834466.1	nucleoside hydrolase [Brevibacillus agri]
146310836	YP_001175910.1	ribonucleoside hydrolase 1 [Enterobacter sp. 638]
508716291	EOY08188.1	Uridine-ribohydrolase 1 isoform 1 [Theobroma cacao]
242087909	XP_002439787.1	hypothetical protein SORBIDRAFT_09g020040 [Sorghum bicolor]
495870183	WP_008594762.1	nucleoside hydrolase [Nitratireductor pacificus]
148906142	ABR16229.1	unknown [Picea sitchensis]
310815657	YP_003963621.1	pyrimidine-specific ribonucleoside hydrolase RihA [Ketogulonicigenium vulgare Y25]
408501402	YP_006865321.1	inosine-uridine preferring nucleoside hydrolase [Bifidobacterium asteroides PRL2011]
492483833	WP_005861008.1	nucleoside hydrolase [Sagittula stellata]
491077172	WP_004938794.1	nucleoside hydrolase [Acinetobacter soli]
498362941	WP_010677097.1	nucleoside hydrolase [Bacillus timonensis]
568304035	YP_008976320.1	Inosine-uridine nucleoside N-ribohydrolase [Phaeobacter gallaeciensis DSM 26640]
114565176	YP_752690.1	ribonucleoside hydrolase 1 [Shewanella frigidimarina NCIMB 400]
517237119	WP_018425937.1	nucleoside hydrolase [Hoeflea sp. 108]
589086465	AHK43221.1	inosine/uridine-preferring nucleoside hydrolase [Ensifer adhaerens OV14]
475608022	EMT26893.1	hypothetical protein F775_13652 [Aegilops tauschii]
222523811	YP_002568281.1	inosine/uridine-preferring nucleoside hydrolase [Chloroflexus sp. Y-400-fl]
440225365	YP_007332456.1	pyrimidine-specific ribonucleoside hydrolase RihA [Rhizobium tropici CIAT 899]
526226580	YP_008321223.1	Inosine-uridine preferring nucleoside hydrolase [Salmonella bongori N268-08]
575469912	ETX15565.1	hypothetical protein OCH239_14040 [Roseivivax halodurans JCM 10272]
574577120	ETW14189.1	inosine-uridine preferring nucleoside hydrolase [Roseivivax atlanticus]
491499525	WP_005357223.1	pyrimidine-specific ribonucleoside hydrolase RihA [Aeromonas diversa]
564603384	WP_023848189.1	nucleoside hydrolase [Rhodobacteraceae bacterium PD-2]
545330377	WP_021604060.1	nucleoside hydrolase [Actinomyces graevenitzii]
497500901	WP_009815099.1	nucleoside hydrolase [Roseovarius nubinhibens]
475588994	EMT21035.1	hypothetical protein F775_19841 [Aegilops tauschii]
575508348	ETX30768.1	hypothetical protein RISW2_08150 [Roseivivax isoporae LMG 25204]
497441450	WP_009755648.1	nucleoside hydrolase [Nitratireductor indicus]
497504183	WP_009818381.1	nucleoside hydrolase [Roseovarius sp. 217]
516876585	WP_018142691.1	nucleoside hydrolase [Alloscardovia criceti]
587900420	EXB88735.1	hypothetical protein L484_015425 [Morus notabilis]
521078838	WP_020409745.1	nucleoside hydrolase [Hahella ganghwensis]
494467130	WP_007256630.1	nucleoside hydrolase [Oceanicola granulosus]
311280452	YP_003942683.1	ribosylpyrimidine nucleosidase [Enterobacter lignolyticus SCF1]
145299817	YP_001142658.1	ribonucleoside hydrolase 1 [Aeromonas salmonicida subsp. salmonicida A449]
209965736	YP_002298651.1	Pyrimidine-specific ribonucleoside hydrolase [Rhodospirillum centenum SW]
357510999	XP_003625788.1	inosine-uridine preferring nucleoside hydrolase [Medicago truncatula]
291294603	YP_003506001.1	ribosylpyrimidine nucleosidase [Meiothermus ruber DSM 1279]
77463471	YP_352975.1	Nucleoside hydrolase [Rhodobacter sphaeroides 2.4.1]
490850502	WP_004712563.1	pyrimidine-specific ribonucleoside hydrolase RihA [Yersinia frederiksenii]
518128340	WP_019298548.1	MULTISPECIES: nucleoside hydrolase [Leisingera]
462400228	EMJ05896.1	hypothetical protein PRUPE_ppa008281mg [Prunus persica]
496109230	WP_008833737.1	nucleoside hydrolase [Mesorhizobium alhagi]
480012733	ENV54100.1	hypothetical protein F952_02155 [Acinetobacter baylyi DSM 14961 = CIP 107474]
548075402	WP_022378535.1	nucleoside hydrolase [Cryptobacterium sp. CAG:338]
495184223	WP_007909013.1	nucleoside hydrolase [Ktedonobacter racemifer]
512536923	WP_016441678.1	nucleoside hydrolase [Actinotignum schaalii]
496188718	WP_008913225.1	nucleoside hydrolase [Providencia burhodogranariea]
566218036	ETI83713.1	hypothetical protein Q618_VCMC00001G1294 [Varibaculum cambriense DORA_20]
357148886	XP_003574927.1	PREDICTED: probable uridine nucleosidase 1 [Brachypodium distachyon]
481849204	YP_007873644.1	ribonucleoside hydrolase 1 [Raoultella ornithinolytica B6]
494919298	WP_007645335.1	pyrimidine-specific ribonucleoside hydrolase RihA [Shewanella sp. HN-41]
170783155	YP_001711489.1	nucleoside hydrolase [Clavibacter michiganensis subsp. sepedonicus]
460402044	XP_004246525.1	PREDICTED: probable uridine nucleosidase 1 [Solanum lycopersicum]
493353574	WP_006310221.1	nucleoside hydrolase [Agrobacterium sp. ATCC 31749]
115480745	NP_001063966.1	Os09g0567900 [Oryza sativa Japonica Group]
517592551	WP_018762759.1	nucleoside hydrolase [Arthrobacter sp. 135MFCol5.1]
517258977	WP_018447795.1	hypothetical protein [Rhizobium gallicum]
495001468	WP_007727482.1	nucleoside hydrolase [Brevibacillus sp. BC25]
357160168	XP_003578679.1	PREDICTED: probable uridine nucleosidase 2 [Brachypodium distachyon]
563379379	WP_023664970.1	nucleoside hydrolase [Rhodobacter sp. CACIA14H1]
522047776	WP_020558985.1	nucleoside hydrolase [Thiothrix flexilis]
495482452	WP_008207139.1	nucleoside hydrolase [Roseobacter sp. SK209-2-6]
470134322	XP_004303003.1	PREDICTED: uridine nucleosidase 1 [Fragaria vesca subsp. vesca]
219850085	YP_002464518.1	inosine/uridine-preferring nucleoside hydrolase [Chloroflexus aggregans DSM 9485]
494727453	WP_007463319.1	pyrimidine-specific ribonucleoside hydrolase RihA [Photobacterium marinum]
497257126	WP_009571343.1	nucleoside hydrolase [Celeribacter baekdonensis]
587643636	EWY42644.1	hypothetical protein N825_01870 [Skermanella stibiiresistens SB22]
516425181	WP_017814579.1	nucleoside hydrolase [Paenibacillus sp. A9]
497490892	WP_009805090.1	nucleoside hydrolase [Pseudooceanicola batsensis]
544665330	WP_021098698.1	nucleoside hydrolase [Rubellimicrobium thermophilum]
242048484	XP_002461988.1	probable uridine nucleosidase 2 [Sorghum bicolor]
110680321	YP_683328.1	inosine-uridine preferring nucleoside hydrolase [Roseobacter denitrificans OCh 114]
567213147	XP_006410804.1	hypothetical protein EUTSA_v10016893mg [Eutrema salsugineum]
449451126	XP_004143313.1	PREDICTED: uridine nucleosidase 1 [Cucumis sativus]
499148740	WP_010862067.1	pyrimidine-specific ribonucleoside hydrolase RihA [Plesiomonas shigelloides]
517518741	WP_018688949.1	nucleoside hydrolase [Ahrensia kielensis]
256826888	YP_003150847.1	Inosine-uridine nucleoside N-ribohydrolase [Cryptobacterium curtum DSM 15641]
115477787	NP_001062489.1	Os08g0557900 [Oryza sativa Japonica Group]
489810808	WP_003714663.1	pyrimidine-specific ribonucleoside hydrolase RihA [Lactobacillus oris]
496161260	WP_008885767.1	nucleoside hydrolase [Citreicella sp. SE45]
495834811	WP_008559390.1	MULTISPECIES: nucleoside hydrolase [Rhodobacteraceae]
582021690	AHI25032.1	inosine-uridine preferring nucleoside hydrolase, putative [Komagataeibacter xylinus E25]
357439045	XP_003589799.1	Pyrimidine-specific ribonucleoside hydrolase rihA [Medicago truncatula]
89054295	YP_509746.1	inosine/uridine-preferring nucleoside hydrolase [Jannaschia sp. CCS1]
493641565	WP_006593258.1	nucleoside hydrolase [Kineosphaera limosa]
374322485	YP_005075614.1	hypothetical protein HPL003_13190 [Paenibacillus terrae HPL-003]
495402942	WP_008127641.1	nucleoside hydrolase [Phyllobacterium sp. YR531]
489770256	WP_003674169.1	pyrimidine-specific ribonucleoside hydrolase RihA [Lactobacillus reuteri]
517727967	WP_018898175.1	hypothetical protein [Rhizobium sp. 2MFCol3.1]
357385302	YP_004900026.1	inosine-uridine preferring nucleoside hydrolase [Pelagibacterium halotolerans B2]
517837396	WP_019007604.1	nucleoside hydrolase [Cohnella laeviribosi]
517112521	WP_018301339.1	nucleoside hydrolase [Wenxinia marina]
498200298	WP_010514454.1	nucleoside hydrolase [Komagataeibacter oboediens]
159043707	YP_001532501.1	inosine/uridine-preferring nucleoside hydrolase [Dinoroseobacter shibae DFL 12 = DSM 16493]
501572623	WP_012577036.1	nucleoside hydrolase [Bifidobacterium longum]
515745370	WP_017177970.1	ribonucleoside hydrolase [Actinomyces timonensis]
514922877	WP_016644242.1	nucleoside hydrolase [Streptomyces aurantiacus]
460408020	XP_004249446.1	PREDICTED: uridine nucleosidase 1-like [Solanum lycopersicum]
561036348	ESW34878.1	hypothetical protein PHAVU_001G188700g [Phaseolus vulgaris]
495303369	WP_008028119.1	nucleoside hydrolase [Rhodobacter sp. SW2]
497517142	WP_009831340.1	nucleoside hydrolase [Rhodobacteraceae bacterium HTCC2083]
490233498	WP_004131838.1	nucleoside hydrolase [Gardnerella vaginalis]
525344437	NP_001266933.1	pyrimidine-specific ribonucleoside hydrolase rihA [Zea mays]
490329743	WP_004219165.1	nucleoside hydrolase [Bifidobacterium animalis]
296270550	YP_003653182.1	ribosylpyrimidine nucleosidase [Thermobispora bispora DSM 43833]
550750289	ERS49675.1	hypothetical protein HMPREF1281_02035 [Corynebacterium sp. KPL1855]
489935461	WP_003838769.1	nucleoside hydrolase [Bifidobacterium dentium]
558641653	WP_023512917.1	nucleoside hydrolase [Shinella sp. DD12]
560188929	4KPO_A	>pdb|4KPO|A Chain A, Plant Nucleoside Hydrolase - Zmnrh3 Enzyme
489060390	WP_002970447.1	nucleoside hydrolase [Brucella abortus]
491895506	WP_005658044.1	nucleoside hydrolase [Haemophilus influenzae]
495510496	WP_008235141.1	nucleoside hydrolase [Roseobacter sp. CCS2]
495482796	WP_008207483.1	nucleoside hydrolase [Roseobacter sp. SK209-2-6]
473777554	EMS45992.1	hypothetical protein TRIUR3_02299 [Triticum urartu]
516623064	WP_017997851.1	nucleoside hydrolase [Paracoccus sp. N5]
386742905	YP_006216084.1	inosine-uridine preferring nucleoside hydrolase [Providencia stuartii MRSN 2154]
584384420	EWH01315.1	nucleoside hydrolase [Halomonas sp. BC04]
491431314	WP_005289109.1	pyrimidine-specific ribonucleoside hydrolase RihA [Edwardsiella tarda]
586749985	XP_006851502.1	probable uridine nucleosidase 1 [Amborella trichopoda]
488662187	WP_002591095.1	hypothetical protein [[Clostridium] clostridioforme]
495557802	WP_008282381.1	nucleoside hydrolase [Roseovarius sp. TM1035]
37528120	NP_931465.1	inosine-uridine preferring nucleoside hydrolase [Photorhabdus luminescens subsp. laumondii TTO1]
516823694	WP_018117362.1	nucleoside hydrolase [Corynebacterium mastitidis]
440229848	YP_007343641.1	Inosine-uridine nucleoside N-ribohydrolase [Serratia marcescens FGI94]
494249170	WP_007147302.1	nucleoside hydrolase [Scardovia wiggsiae]
551237351	WP_022857795.1	nucleoside hydrolase [Bifidobacterium pseudolongum]
524523985	CDC55601.1	inosine-uridine preferring nucleoside hydrolase [Lactobacillus ruminis CAG:367]
352518055	YP_004887372.1	putative ribonucleoside hydrolase [Tetragenococcus halophilus NBRC 12172]
493274272	WP_006232081.1	pyrimidine-specific ribonucleoside hydrolase RihA [Photobacterium profundum]
495459020	WP_008183712.1	nucleoside hydrolase [Rhodobacteraceae bacterium HTCC2150]
545374457	WP_021618136.1	nucleoside hydrolase [Alloscardovia omnicolens]
544753093	WP_021179999.1	pyrimidine-specific ribonucleoside hydrolase RihA [Serratia fonticola]
497079528	WP_009462064.1	nucleoside hydrolase [Lachnospiraceae bacterium 2_1_46FAA]
514058866	YP_008122947.1	Purine nucleosidase [Haemophilus parasuis ZJ0906]
551282735	WP_022902838.1	nucleoside hydrolase [Curtobacterium sp. B8]
472407940	YP_007655045.1	Pyrimidine-specific ribonucleoside hydrolase rihA [Lactobacillus brevis KB290]
269792178	YP_003317082.1	ribosylpyrimidine nucleosidase [Thermanaerovibrio acidaminovorans DSM 6589]
495604054	WP_008328633.1	nucleoside hydrolase [Maritimibacter alkaliphilus]
494373779	WP_007199857.1	nucleoside hydrolase [Hoeflea phototrophica]
302760607	XP_002963726.1	hypothetical protein SELMODRAFT_80581 [Selaginella moellendorffii]
357439047	XP_003589800.1	Pyrimidine-specific ribonucleoside hydrolase rihA [Medicago truncatula]
429219892	YP_007181536.1	inosine-uridine nucleoside N-ribohydrolase [Deinococcus peraridilitoris DSM 19664]
496189300	WP_008913807.1	nucleoside hydrolase [Providencia burhodogranariea]
556469139	WP_023320895.1	pyrimidine-specific ribonucleoside hydrolase RihA [Klebsiella oxytoca]
550955452	WP_022703836.1	nucleoside hydrolase [Pseudorhodobacter ferrugineus]
99080775	YP_612929.1	inosine/uridine-preferring nucleoside hydrolase [Ruegeria sp. TM1040]
491643544	WP_005501072.1	nucleoside hydrolase [Shewanella benthica]
403528812	YP_006663699.1	nucleoside hydrolase [Arthrobacter sp. Rue61a]
545656439	WP_021763697.1	nucleoside hydrolase [Leifsonia aquatica]
573498313	ETS98844.1	inosine-uridine preferring nucleoside hydrolase [Providencia alcalifaciens PAL-3]
489935274	WP_003838582.1	nucleoside hydrolase [Bifidobacterium dentium]
491053340	WP_004914990.1	nucleoside hydrolase [Providencia rettgeri]
516683119	WP_018040646.1	hypothetical protein [gamma proteobacterium SCGC AB-629-K02]
116668649	YP_829582.1	purine nucleosidase [Arthrobacter sp. FB24]
493631977	WP_006583856.1	nucleoside hydrolase [Thermanaerovibrio velox]
428227095	YP_007111192.1	inosine/uridine-preferring nucleoside hydrolase [Geitlerinema sp. PCC 7407]
311114406	YP_003985627.1	ribosylpyrimidine nucleosidase [Gardnerella vaginalis ATCC 14019]
517355307	WP_018530799.1	ribonucleoside hydrolase [Streptomyces sp. HmicA12]
184154641	YP_001842981.1	ribonucleoside hydrolase 1 [Lactobacillus fermentum IFO 3956]
490760895	WP_004623171.1	nucleoside hydrolase [Caulobacter vibrioides]
491417147	WP_005274949.1	nucleoside hydrolase [Arthrobacter crystallopoietes]
497497785	WP_009811983.1	nucleoside hydrolase [Roseobacter sp. MED193]
269139981	YP_003296682.1	ribonucleoside hydrolase 1 [Edwardsiella tarda EIB202]
517278162	WP_018466980.1	nucleoside hydrolase [Meiothermus timidus]
517538560	WP_018708768.1	nucleoside hydrolase [Bacillus fordii]
491054679	WP_004916327.1	nucleoside hydrolase [Providencia stuartii]
490531780	WP_004396953.1	pyrimidine-specific ribonucleoside hydrolase RihA [Vibrio metschnikovii]
494059357	WP_007001441.1	nucleoside hydrolase [Actinobaculum massiliense]
119026504	YP_910349.1	putative nucleoside hydrolase protein [Bifidobacterium adolescentis ATCC 15703]
491122444	WP_004980884.1	nucleoside hydrolase [Streptomyces ghanaensis]
494249168	WP_007147301.1	nucleoside hydrolase [Scardovia wiggsiae]
496006475	WP_008731054.1	nucleoside hydrolase [Actinomyces massiliensis]
545416468	WP_021655401.1	Inosine-uridine preferring nucleoside hydrolase [Clostridiales bacterium oral taxon 876]
518840244	WP_019996134.1	nucleoside hydrolase [Aureimonas ureilytica]
546155502	WP_021797535.1	nucleoside hydrolase [Propionibacterium acidifaciens]
534703390	YP_008479208.1	hypothetical protein CARG_07280 [Corynebacterium argentoratense DSM 44202]
222147361	YP_002548318.1	inosine-uridine preferring nucleoside hydrolase [Agrobacterium vitis S4]
494376518	WP_007201200.1	nucleoside hydrolase [Fictibacillus macauensis]
496470298	WP_009179143.1	nucleoside hydrolase [Silicibacter sp. TrichCH4B]
516652029	WP_018021018.1	nucleoside hydrolase [Corynebacterium doosanense]
478183921	YP_007704991.1	pyrimidine-specific ribonucleoside hydrolase rihA [Octadecabacter antarcticus 307]
58039411	YP_191375.1	inosine-uridine preferring nucleoside hydrolase [Gluconobacter oxydans 621H]
347759600	YP_004867161.1	inosine-uridine preferring nucleoside hydrolase [Komagataeibacter medellinensis NBRC 3288]
560188921	4KPN_A	Enzyme
550962396	WP_022710707.1	hypothetical protein [Pseudochrobactrum sp. AO18b]
290476535	YP_003469440.1	ribonucleoside hydrolase 2, pyrimidine-specific, silent [Xenorhabdus bovienii SS-2004]
498354979	WP_010669135.1	nucleoside hydrolase [Acetobacter aceti]
558558139	WP_023489182.1	nucleoside hydrolase [Serratia sp. DD3]
498202084	WP_010516240.1	nucleoside hydrolase [Komagataeibacter oboediens]
19111854	NP_595062.1	uridine ribohydrolase (predicted) [Schizosaccharomyces pombe]
84660216	CAF05948.1	inosine-uridine preferring nucleoside hydrolase [Leishmania donovani]
253987948	YP_003039304.1	inosine-uridine preferring nucleoside hydrolase (iu-nucleosid hydrolase) (purine nucleosidase) [Photorhabdus asymbiotica]
491044124	WP_004905786.1	nucleoside hydrolase [Providencia rettgeri]
551254229	WP_022874464.1	nucleoside hydrolase [Arthrobacter sp. PAO19]
568283840	YP_008971806.1	hypothetical protein METH_10775 [Leisingera methylohalidivorans DSM 14336]
408501859	YP_006865778.1	inosine-uridine preferring nucleoside [Bifidobacterium asteroides PRL2011]
489735428	WP_003639523.1	purine nucleosidase inosine-uridine preferring [Lactobacillus pentosus]
496240615	WP_008954000.1	nucleoside hydrolase [Pseudogulbenkiania ferrooxidans]
352518063	YP_004887380.1	putative ribonucleoside hydrolase [Tetragenococcus halophilus NBRC 12172]
516063522	WP_017494105.1	nucleoside hydrolase [gamma proteobacterium WG36]
494667931	WP_007425874.1	nucleoside hydrolase [Oceaniovalibus guishaninsula]
487379111	WP_001651973.1	pyrimidine-specific ribonucleoside hydrolase RihA [Salmonella enterica]
512540987	WP_016442457.1	nucleoside hydrolase [Actinotignum schaalii]
494482404	WP_007271879.1	nucleoside hydrolase [Paeniglutamicibacter gangotriensis]
568304683	YP_008976968.1	Inosine-uridine nucleoside N-ribohydrolase [Phaeobacter gallaeciensis DSM 26640]
551246235	WP_022866553.1	nucleoside hydrolase [Actinotignum urinale]
568856473	XP_006481808.1	PREDICTED: uridine nucleosidase 1 [Citrus sinensis]
337267224	YP_004611279.1	Inosine/uridine-preferring nucleoside hydrolase [Mesorhizobium opportunistum WSM2075]
157961687	YP_001501721.1	ribonucleoside hydrolase 1 [Shewanella pealeana ATCC 700345]
575446450	AHG78617.1	Purine nucleosidase [Mannheimia varigena USDA-ARS-USMARC-1312]
516499063	WP_017887506.1	nucleoside hydrolase [Curtobacterium flaccumfaciens]
81428146	YP_395145.1	inosine-uridine preferring nucleoside hydrolase [Lactobacillus sakei subsp. sakei 23K]
565411083	BAO21106.1	ribonucleoside hydrolase 2 [Serratia marcescens]
430001984	CCF17764.1	Pyrimidine-specific ribonucleoside hydrolase RihA (Cytidine/uridine-specific hydrolase) [Rhizobium sp. NT-26]
512669283	WP_016471606.1	MULTISPECIES: nucleoside hydrolase [Streptomyces]
490872799	WP_004734803.1	nucleoside hydrolase [Vibrio splendidus]
521063541	WP_020395492.1	nucleoside hydrolase [Thiothrix disciformis]
517762099	WP_018932307.1	nucleoside hydrolase [Gracilibacillus lacisalsi]
516599990	WP_017975013.1	hypothetical protein [Actinopolyspora halophila]
197116301	BAG68870.1	purine nucleosidase [Streptomyces albulus]
519080509	WP_020236384.1	pyrimidine-specific ribonucleoside hydrolase RihA [Escherichia coli]
493338753	WP_006295702.1	nucleoside hydrolase [Bifidobacterium gallicum]
543217582	WP_021022974.1	MULTISPECIES: pyrimidine-specific ribonucleoside hydrolase RihA [Salinivibrio]
575853544	CDL79865.1	Inosine-uridine preferring nucleoside hydrolase [Xenorhabdus cabanillasii JM26]
578015893	AHI04151.1	inosine-uridine preferring nucleoside hydrolase [Corynebacterium falsenii DSM 44353]
493779591	WP_006728019.1	nucleoside hydrolase [Agrobacterium albertimagni]
289450769	YP_003474607.1	putative cytidine/uridine-specific hydrolase [Clostridiales genomosp. BVAB3 str. UPII9-5]
490944955	WP_004806786.1	MULTISPECIES: nucleoside hydrolase [Actinomycetaceae]
475626655	EMT33428.1	hypothetical protein F775_14363 [Aegilops tauschii]
515623866	WP_017056466.1	nucleoside hydrolase [Vibrio kanaloae]
494494600	WP_007284069.1	MULTISPECIES: nucleoside hydrolase [Gluconobacter]
13471890	NP_103457.1	inosine-uridine preferring nucleoside hydrolase [Mesorhizobium loti MAFF303099]
496451136	WP_009159981.1	nucleoside hydrolase [Thalassobium sp. R2A62]
261410019	YP_003246260.1	Inosine/uridine-preferring nucleoside hydrolase [Paenibacillus sp. Y412MC10]
83645127	YP_433562.1	inosine-uridine nucleoside N-ribohydrolase [Hahella chejuensis KCTC 2396]
491106058	WP_004965937.1	pyrimidine-specific ribonucleoside hydrolase RihA [Serratia odorifera]
310827794	YP_003960151.1	nucleoside hydrolase [Eubacterium limosum KIST612]
514391606	WP_016552492.1	nucleoside hydrolase [Rhizobium grahamii]
570279022	ETO42661.1	ribonucleoside hydrolase [Morganella sp. EGD-HP17]
518444322	WP_019614529.1	pyrimidine-specific ribonucleoside hydrolase RihA [Psychromonas ossibalaenae]
490749200	WP_004611508.1	hypothetical protein [Tyzzerella nexilis]
490982235	WP_004843991.1	nucleoside hydrolase [[Ruminococcus] gnavus]
588315976	CCW64913.1	unnamed protein product [Phytomonas sp. isolate EM1]
490176204	WP_004074834.1	nucleoside hydrolase [Clostridium sp. ASF502]
492124909	WP_005755354.1	nucleoside hydrolase [Pasteurella multocida]
408500674	YP_006864593.1	inosine-uridine nucleoside N-ribohydrolase [Bifidobacterium asteroides PRL2011]
515832275	WP_017263028.1	pyrimidine-specific ribonucleoside hydrolase RihA [Lactobacillus rossiae]
496131899	WP_008856406.1	pyrimidine-specific ribonucleoside hydrolase RihA [Lactobacillus kisonensis]
575842199	ETY73413.1	inosine-uridine nucleoside N-ribohydrolase [Lactobacillus fabifermentans T30PCM01]
489838494	WP_003742204.1	nucleoside hydrolase [Neisseria mucosa]
515745368	WP_017177968.1	nucleoside hydrolase [Actinomyces timonensis]
490571705	WP_004436725.1	nucleoside hydrolase [Bacillus methanolicus]
493545999	WP_006499828.1	pyrimidine-specific ribonucleoside hydrolase RihA [Lactobacillus mucosae]
551239416	WP_022859828.1	nucleoside hydrolase [Bifidobacterium magnum]
494640377	WP_007398321.1	MULTISPECIES: nucleoside hydrolase [Acetobacteraceae]
494936155	WP_007662186.1	nucleoside hydrolase [Caulobacter sp. AP07]
551566553	XP_005769575.1	hypothetical protein EMIHUDRAFT_244400 [Emiliania huxleyi CCMP1516]
498305285	WP_010619441.1	nucleoside hydrolase [Lactobacillus malefermentans]
493617123	WP_006569341.1	pyrimidine-specific ribonucleoside hydrolase RihA [Thermoanaerobacter siderophilus]
555505439	WP_023272237.1	nucleoside hydrolase [Acinetobacter nectaris]
497405498	WP_009719696.1	nucleoside hydrolase, partial [Streptomyces himastatinicus]
548255284	WP_022472815.1	nucleoside hydrolase [Sutterella sp. CAG:521]
377810156	YP_005005377.1	Purine nucleosidase [Pediococcus claussenii ATCC BAA-344]
497513362	WP_009827560.1	nucleoside hydrolase [Rhodobacteraceae bacterium HTCC2083]
547959458	WP_022359767.1	cytidine/uridine-specific hydrolase [Clostridium sp. CAG:43]
163841928	YP_001626333.1	inosine-uridine preferring nucleoside hydrolase [Renibacterium salmoninarum ATCC 33209]
440616016	ELQ79175.1	inosine-uridine preferring nucleoside hydrolase (IunH) [Streptomyces rimosus subsp. rimosus ATCC 10970]
451944746	YP_007465382.1	nucleoside hydrolase [Corynebacterium halotolerans YIM 70093 = DSM 44683]
148544864	YP_001272234.1	inosine/uridine-preferring nucleoside hydrolase [Lactobacillus reuteri DSM 20016]
551237403	WP_022857846.1	nucleoside hydrolase [Bifidobacterium pseudolongum]
504511160	WP_014698262.1	nucleoside hydrolase [Bifidobacterium animalis]
170725482	YP_001759508.1	ribonucleoside hydrolase 1 [Shewanella woodyi ATCC 51908]
157960838	YP_001500872.1	inosine/uridine-preferring nucleoside hydrolase [Shewanella pealeana ATCC 700345]
494478615	WP_007268092.1	nucleoside hydrolase [Streptomyces sp. C]
573574493	ETT72938.1	inosine/uridine-preferring nucleoside hydrolase [Paenibacillus sp. FSL R7-277]
308175851	YP_003915257.1	inosine/uridine-preferring nucleoside hydrolase [Arthrobacter arilaitensis Re117]
497322606	WP_009636819.1	nucleoside hydrolase [Serratia sp. M24T3]
498374198	WP_010688354.1	pyrimidine-specific ribonucleoside hydrolase RihA [Lactobacillus animalis]
575848757	CDL81426.1	Inosine-uridine preferring nucleoside hydrolase [Xenorhabdus szentirmaii DSM 16338]
516957549	WP_018183940.1	nucleoside hydrolase [Kaistia granuli]
488271632	WP_002342840.1	purine nucleosidase [Enterococcus faecium]
516574962	WP_017950026.1	nucleoside hydrolase [Streptomyces sp. CNS615]
148656752	YP_001276957.1	inosine/uridine-preferring nucleoside hydrolase [Roseiflexus sp. RS-1]
493344570	WP_006301374.1	nucleoside hydrolase [Aminomonas paucivorans]
516647686	WP_018016675.1	nucleoside hydrolase [Corynebacterium capitovis]
518934112	WP_020089987.1	pyrimidine-specific ribonucleoside hydrolase RihA [Lactobacillus parabrevis]
516428460	WP_017817822.1	nucleoside hydrolase [Vibrio harveyi]
497454806	WP_009769004.1	nucleoside hydrolase [Oscillatoriales cyanobacterium JSC-12]
493550298	WP_006503978.1	nucleoside hydrolase [Austwickia chelonae]
497223615	WP_009537877.1	nucleoside hydrolase [Oribacterium parvum]
491647255	WP_005504781.1	nucleoside hydrolase [Grimontia hollisae]
515754252	WP_017186852.1	nucleoside hydrolase [Alkalibacillus haloalkaliphilus]
491096470	WP_004958073.1	nucleoside hydrolase [Serratia odorifera]
551275420	WP_022895544.1	ribonucleoside hydrolase [Corynebacterium-like bacterium B27]
517305151	WP_018493969.1	nucleoside hydrolase [Rhizobium leguminosarum]
328492656	GAA06610.1	inosine-uridine preferring nucleoside hydrolase [Photobacterium leiognathi subsp. mandapamensis svers.1.1.]
545118557	WP_021481154.1	nucleoside hydrolase [Bacillus sp. EGD-AK10]
213692866	YP_002323452.1	inosine/uridine-preferring nucleoside hydrolase [Bifidobacterium longum subsp. infantis ATCC 15697 = JCM 1222 = DSM 20088]
571572003	XP_006606983.1	PREDICTED: probable uridine nucleosidase 2-like isoform X2 [Glycine max]
517447372	WP_018618198.1	pyrimidine-specific ribonucleoside hydrolase RihA [Spirosoma luteum]
449467936	XP_004151678.1	PREDICTED: pyrimidine-specific ribonucleoside hydrolase RihA-like [Cucumis sativus]
493373871	WP_006330180.1	nucleoside hydrolase [Mesorhizobium sp. STM 4661]
490711170	WP_004574052.1	nucleoside hydrolase [Gardnerella vaginalis]
307545144	YP_003897623.1	inosine/uridine-preferring nucleoside hydrolase [Halomonas elongata DSM 2581]
127511631	YP_001092828.1	ribonucleoside hydrolase 1 [Shewanella loihica PV-4]
383789077	YP_005473646.1	ribonucleoside hydrolase [Caldisericum exile AZM16c01]
547241943	WP_021977802.1	hypothetical protein [Ruminococcus sp. CAG:17]
565900133	WP_023979698.1	MULTISPECIES: nucleoside hydrolase [Asaia]
470457909	XP_004341185.1	inosineuridine preferring nucleoside hydrolase [Acanthamoeba castellanii str. Neff]
516824303	WP_018117649.1	nucleoside hydrolase [Corynebacterium mastitidis]
496118507	WP_008843014.1	nucleoside hydrolase [Aliiglaciecola lipolytica]
552548918	WP_023006876.1	nucleoside hydrolase [Halomonas sp. PBN3]
498184273	WP_010498429.1	nucleoside hydrolase [Paenibacillus elgii]
4836912	AAD30614.1	Hypothetical protein [Arabidopsis thaliana]
302828566	XP_002945850.1	hypothetical protein VOLCADRAFT_55637 [Volvox carteri f. nagariensis]
51243454	AAT99434.1	ribonucleoside hydrolase 1 [Corynebacterium stationis]
408501257	YP_006865176.1	inosine-uridine nucleoside N-ribohydrolase [Bifidobacterium asteroides PRL2011]
494128642	WP_007068414.1	nucleoside hydrolase [Fulvimarina pelagi]
550959076	WP_022707417.1	nucleoside hydrolase [Paracoccus zeaxanthinifaciens]
551075616	WP_022801725.1	nucleoside hydrolase [Deinococcus sp. 2009]
516650207	WP_018019196.1	nucleoside hydrolase [Corynebacterium ciconiae]
561027561	ESW26201.1	hypothetical protein PHAVU_003G099100g [Phaseolus vulgaris]
516541814	WP_017929439.1	nucleoside hydrolase [Loktanella hongkongensis]
156742985	YP_001433114.1	inosine/uridine-preferring nucleoside hydrolase [Roseiflexus castenholzii DSM 13941]
575412944	ETW98603.1	hypothetical protein ETSY1_18175 [Candidatus Entotheonella sp. TSY1]
498359521	WP_010673677.1	nucleoside hydrolase [Aeromonas caviae]
497097768	WP_009468685.1	nucleoside hydrolase [Roseibium sp. TrichSKD4]
516959210	WP_018184863.1	nucleoside hydrolase [Kaistia granuli]
269836540	YP_003318768.1	inosine/uridine-preferring nucleoside hydrolase [Sphaerobacter thermophilus DSM 20745]
495495718	WP_008220376.1	nucleoside hydrolase [Vibrionales bacterium SWAT-3]
516404948	WP_017794346.1	nucleoside hydrolase [Leucobacter salsicius]
491533762	WP_005391383.1	nucleoside hydrolase [Corynebacterium glucuronolyticum]
157374261	YP_001472861.1	inosine/uridine-preferring nucleoside hydrolase [Shewanella sediminis HAW-EB3]
488494659	WP_002538103.1	nucleoside hydrolase [Grimontia indica]
495343721	WP_008068452.1	nucleoside hydrolase [Novosphingobium nitrogenifigens]
493606123	WP_006558668.1	nucleoside hydrolase [Acetobacter tropicalis]
489775025	WP_003678921.1	pyrimidine-specific ribonucleoside hydrolase RihA [Lactobacillus coryniformis]
495867515	WP_008592094.1	nucleoside hydrolase [Salimicrobium jeotgali]
517206507	WP_018395325.1	nucleoside hydrolase [Bacillus sp. 37MA]
491469145	WP_005326903.1	nucleoside hydrolase [Aeromonas media]
498374773	WP_010688929.1	nucleoside hydrolase [Lactobacillus animalis]
518998348	WP_020154223.1	nucleoside hydrolase [Caldibacillus debilis]
496127466	WP_008851973.1	nucleoside hydrolase [Gluconobacter morbifer]
492539382	WP_005878443.1	MULTISPECIES: inosine-uridine preferring nucleoside hydrolase [Enterococcus]
518754060	WP_019911919.1	nucleoside hydrolase [Paenibacillus sp. HW567]
491462592	WP_005320366.1	nucleoside hydrolase [Streptomyces pristinaespiralis]
171848979	3B9X_A	>pdb|3B9X|A Chain A, Crystal Structure Of The E. Coli Pyrimidine Nucleoside Hydrolase Yeik In Complex With Inosine
515896998	WP_017327581.1	nucleoside hydrolase [Synechococcus sp. PCC 7336]
383189060	YP_005199188.1	Inosine-uridine nucleoside N-ribohydrolase [Rahnella aquatilis CIP 78.65 = ATCC 33071]
522034376	WP_020545585.1	nucleoside hydrolase [Nonomuraea coxensis]
515329599	WP_016854881.1	nucleoside hydrolase [Halomonas smyrnensis]
491575316	WP_005432893.1	nucleoside hydrolase [Vibrio campbellii]
494059371	WP_007001455.1	nucleoside hydrolase [Actinobaculum massiliense]
528261735	EPY38635.1	purine nucleosidase [Angomonas deanei]
517538559	WP_018708767.1	nucleoside hydrolase [Bacillus fordii]
497528416	WP_009842614.1	nucleoside hydrolase [Vibrio sp. AND4]
575769641	ETY71100.1	ribonucleoside hydrolase [Bifidobacterium moukalabense DSM 27321]
268161000	EEZ39497.1	inosine-uridine preferring nucleoside hydrolase [Photobacterium damselae subsp. damselae CIP 102761]
489713662	WP_003617798.1	nucleoside hydrolase [Komagataeibacter hansenii]
157374188	YP_001472788.1	ribonucleoside hydrolase 1 [Shewanella sediminis HAW-EB3]
489567517	WP_003472013.1	nucleoside hydrolase [Gracilibacillus halophilus]
490057011	WP_003959285.1	nucleoside hydrolase [Streptomyces clavuligerus]
109899807	YP_663062.1	inosine/uridine-preferring nucleoside hydrolase [Pseudoalteromonas atlantica T6c]
518251083	WP_019421291.1	ribonucleoside hydrolase RihC [Paenibacillus sp. OSY-SE]
548085655	WP_022379885.1	hypothetical protein [Ruminococcus sp. CAG:9]
429460207	AFZ84925.1	nucleoside N-ribohydrolase 3_v2 [Physcomitrella patens]
498209931	WP_010524087.1	nucleoside hydrolase [Nesterenkonia sp. F]
495032606	WP_007758149.1	nucleoside hydrolase [Rhizobium sp. CF080]
491828161	WP_005620478.1	nucleoside hydrolase [Ruegeria mobilis]
496499696	WP_009208075.1	nucleoside hydrolase [Aurantimonas manganoxydans]
493242755	WP_006213638.1	nucleoside hydrolase [Kocuria palustris]
545469809	WP_021706300.1	pyrimidine-specific ribonucleoside hydrolase RihA [Vibrio proteolyticus]
429460211	AFZ84927.1	nucleoside N-ribohydrolase 3_v4 [Physcomitrella patens]
497837877	WP_010152033.1	inosine-uridine preferring nucleoside hydrolase, partial [SAR324 cluster bacterium JCVI-SC AAA005]
589085740	AHK42496.1	inosine-uridine preferring nucleoside hydrolase [Ensifer adhaerens OV14]
517812992	WP_018983200.1	nucleoside hydrolase [Salinimonas chungwhensis]
489908672	WP_003812091.1	nucleoside hydrolase [Bifidobacterium bifidum]
512535516	WP_016441476.1	hypothetical protein [Coprococcus sp. HPP0048]
518467618	WP_019637825.1	nucleoside hydrolase [Paenibacillus fonticola]
269925686	YP_003322309.1	inosine/uridine-preferring nucleoside hydrolase [Thermobaculum terrenum ATCC BAA-798]
517714941	WP_018885149.1	MULTISPECIES: nucleoside hydrolase [Paenibacillus]
497518046	WP_009832244.1	nucleoside hydrolase [Marinomonas sp. MED121]
558473974	WP_023483182.1	nucleoside hydrolase [Paenibacillus larvae]
491577506	WP_005435081.1	nucleoside hydrolase [Sutterella wadsworthensis]
551241250	WP_022861634.1	nucleoside hydrolase [Bifidobacterium minimum]
493473229	WP_006428256.1	hypothetical protein [Dorea longicatena]
510799444	WP_016174238.1	purine nucleosidase [Enterococcus saccharolyticus]
514897080	WP_016625527.1	nucleoside hydrolase [Enterococcus faecalis]
494059214	WP_007001299.1	nucleoside hydrolase [Actinobaculum massiliense]
493336839	WP_006293831.1	nucleoside hydrolase [Scardovia inopinata]
493731955	WP_006681222.1	nucleoside hydrolase [Actinomyces turicensis]
495051053	WP_007775889.1	nucleoside hydrolase [Rhizobium sp. CF080]
494983962	WP_007709985.1	ribonucleoside hydrolase RihC [Cronobacter dublinensis]
487421578	WP_001686567.1	pyrimidine-specific ribonucleoside hydrolase rihB [Escherichia coli]
546546690	WP_021875877.1	Nucleoside hydrolase IUNH family [Clostridium chauvoei]
571150224	ETP73809.1	Inosine-uridine nucleoside N-ribohydrolase [Lachnospiraceae bacterium JC7]
546158716	WP_021800584.1	nucleoside hydrolase IUNH family protein [Clostridium intestinale]
515584696	WP_017017400.1	MULTISPECIES: nucleoside hydrolase [Enterovibrio]
551240028	WP_022860427.1	nucleoside hydrolase [Bifidobacterium magnum]
86607985	YP_476747.1	inosine-uridine preferring nucleoside hydrolase family protein [Synechococcus sp. JA-2-3B'a(2-13)]
338730991	YP_004660383.1	ribosylpyrimidine nucleosidase [Thermotoga thermarum DSM 5069]
546165127	WP_021806983.1	nucleoside hydrolase [Serratia fonticola]
522089856	WP_020601065.1	pyrimidine-specific ribonucleoside hydrolase RihA [Spirosoma panaciterrae]
510807122	WP_016181880.1	MULTISPECIES: hypothetical protein [Enterococcus]
568284736	YP_008972815.1	inosine-uridine preferring nucleoside hydrolase [Leisingera methylohalidivorans DSM 14336]
498266796	WP_010580952.1	nucleoside hydrolase [Lactobacillus vini]
518127178	WP_019297386.1	MULTISPECIES: nucleoside hydrolase [Leisingera]
545458121	WP_021695017.1	nucleoside hydrolase [Loktanella cinnabarina]
546176711	WP_021817473.1	nucleoside hydrolase [Halomonas huangheensis]
242090497	XP_002441081.1	hypothetical protein SORBIDRAFT_09g020000 [Sorghum bicolor]
188589467	YP_001922146.1	nucleoside hydrolase, IUNH family [Clostridium botulinum E3 str. Alaska E43]
517999893	WP_019170101.1	nucleoside hydrolase [Pseudaminobacter salicylatoxidans]
490390985	WP_004270440.1	nucleoside hydrolase [Lactobacillus curvatus]
567420801	WP_024022427.1	nucleoside hydrolase [Marinomonas profundimaris]
491664092	WP_005520808.1	nucleoside hydrolase [Corynebacterium matruchotii]
497129476	WP_009482093.1	nucleoside hydrolase [Mobilicoccus pelagius]
489648127	WP_003552557.1	pyrimidine-specific ribonucleoside hydrolase RihA [Lactobacillus brevis]
496088233	WP_008812740.1	pyrimidine-specific ribonucleoside hydrolase RihA [Enterobacteriaceae bacterium 9_2_54FAA]
498216012	WP_010530168.1	nucleoside hydrolase [Lentibacillus jeotgali]
551246250	WP_022866568.1	nucleoside hydrolase [Actinotignum urinale]
497496900	WP_009811098.1	nucleoside hydrolase [Roseobacter sp. MED193]
492622777	WP_005905397.1	nucleoside hydrolase [Aeromonas molluscorum]
492138443	WP_005759805.1	nucleoside hydrolase [Pasteurella bettyae]
518276423	WP_019446631.1	nucleoside hydrolase [Aeromonas sp. 159]
170663544	EDT16227.1	nucleoside hydrolase, IUNH family [Clostridium perfringens E str. JGS1987]
489800503	WP_003704390.1	MULTISPECIES: nucleoside hydrolase [Lactobacillus]
379716068	YP_005304405.1	inosine-uridine preferring nucleoside hydrolase [Corynebacterium pseudotuberculosis 316]
516481611	WP_017870055.1	nucleoside hydrolase [Deinococcus wulumuqiensis]
212633845	YP_002310370.1	Purine nucleosidase [Shewanella piezotolerans WP3]
493618449	WP_006570646.1	nucleoside hydrolase [Pseudoflavonifractor capillosus]
582019684	AHI23027.1	putative nucleoside hydrolase [Corynebacterium vitaeruminis DSM 20294]
154335685	XP_001564081.1	nonspecific nucleoside hydrolase;with=GeneDB:LmjF18.1580 [Leishmania braziliensis MHOM/BR/75/M2904]
528220230	EPY21910.1	purine nucleosidase [Strigomonas culicis]
518365539	WP_019535746.1	nucleoside hydrolase [Paenibacillus ginsengihumi]
493272444	WP_006230259.1	nucleoside hydrolase [Photobacterium profundum]
525694323	YP_008232336.1	ribonucleoside hydrolase [Serratia liquefaciens ATCC 27592]
497697133	WP_010011317.1	purine nucleosidase [Lactobacillus coryniformis]
157964064	YP_001504098.1	inosine/uridine-preferring nucleoside hydrolase [Shewanella pealeana ATCC 700345]
512682314	WP_016474656.1	nucleoside hydrolase [Sutterella wadsworthensis]
494198263	WP_007123914.1	nucleoside hydrolase [Lactobacillus antri]
326796167	YP_004313987.1	inosine/uridine-preferring nucleoside hydrolase [Marinomonas mediterranea MMB-1]
493546964	WP_006500774.1	nucleoside hydrolase [Lactobacillus mucosae]
490412903	WP_004285522.1	nucleoside hydrolase [Neisseria weaveri]
127514784	YP_001095981.1	inosine/uridine-preferring nucleoside hydrolase [Shewanella loihica PV-4]
489797942	WP_003701833.1	inosine-uridine preferring nucleoside hydrolase [Lactobacillus salivarius]
546168900	WP_021810552.1	nucleoside hydrolase [Leifsonia rubra]
522119714	WP_020630923.1	nucleoside hydrolase [Amycolatopsis alba]
497259033	WP_009573250.1	nucleoside hydrolase [Celeribacter baekdonensis]
517408743	WP_018581146.1	nucleoside hydrolase [Corynebacterium pilosum]
497960809	WP_010274965.1	nucleoside hydrolase [Corynebacterium bovis]
406597718	YP_006748848.1	Inosine-uridine nucleoside N-ribohydrolase [Alteromonas macleodii ATCC 27126]
406989622	EKE09390.1	hypothetical protein ACD_16C00189G0015 [uncultured bacterium]
251797289	YP_003012020.1	inosine/uridine-preferring nucleoside hydrolase [Paenibacillus sp. JDR-2]
517409443	WP_018581820.1	nucleoside hydrolase [Corynebacterium pilosum]
78707432	ABB46511.1	inosine-uridine nucleoside hydrolase, partial [synthetic construct]
330820599	YP_004349461.1	Inosine/uridine-preferring nucleoside hydrolase [Burkholderia gladioli BSR3]
547847470	WP_022254680.1	nucleoside hydrolase [Firmicutes bacterium CAG:466]
380033445	YP_004890436.1	purine nucleosidase, inosine-uridine preferring [Lactobacillus plantarum WCFS1]
529138065	WP_020930810.1	MULTISPECIES: nucleoside hydrolase [Streptomyces]
300724431	YP_003713751.1	ribonucleoside hydrolase 2 [Xenorhabdus nematophila ATCC 19061]
496920343	WP_009409589.1	nucleoside hydrolase [Actinomyces sp. oral taxon 448]
167626212	YP_001676506.1	inosine/uridine-preferring nucleoside hydrolase [Shewanella halifaxensis HAW-EB4]
491490289	WP_005348025.1	ribonucleoside hydrolase RihC [Aeromonas veronii]
491448267	WP_005306054.1	nucleoside hydrolase [Photobacterium damselae]
491667694	WP_005524409.1	nucleoside hydrolase [Corynebacterium matruchotii]
323528527	YP_004230679.1	Inosine/uridine-preferring nucleoside hydrolase [Burkholderia sp. CCGE1001]
491569299	WP_005426882.1	hypothetical protein [Blautia obeum]
518443620	WP_019613827.1	nucleoside hydrolase [Psychromonas ossibalaenae]
488397899	WP_002467284.1	MULTISPECIES: ribonucleoside hydrolase RihC [Staphylococcus]
489703682	WP_003607819.1	nucleoside hydrolase [Weissella confusa]
544245257	ERK57501.1	Inosine-uridine preferring nucleoside hydrolase [Oscillibacter sp. KLE 1745]
25028426	NP_738480.1	nucleoside hydrolase [Corynebacterium efficiens YS-314]
518557606	WP_019727813.1	nucleoside hydrolase [Bifidobacterium breve]
134099772	YP_001105433.1	inosine-uridine preferring nucleoside hydrolase [Saccharopolyspora erythraea NRRL 2338]
551300540	WP_022920502.1	nucleoside hydrolase [Ornithinimicrobium pekingense]
226356473	YP_002786213.1	purine nucleosidase [Deinococcus deserti VCD115]
489149165	WP_003058893.1	purine nucleosidase [Amycolatopsis vancoresmycina]
547964826	WP_022364928.1	hypothetical protein [Clostridium sp. CAG:505]
545661181	WP_021767779.1	nucleoside hydrolase [Leptotrichia sp. oral taxon 215]
145295881	YP_001138702.1	hypothetical protein cgR_1806 [Corynebacterium glutamicum R]
494910967	WP_007637007.1	nucleoside hydrolase [Paraglaciecola psychrophila]
451944446	YP_007465082.1	putative nucleoside hydrolase [Corynebacterium halotolerans YIM 70093 = DSM 44683]
518640016	WP_019810135.1	nucleoside hydrolase [Osedax symbiont Rs1]
497867077	WP_010181233.1	nucleoside hydrolase [Glaciecola sp. HTCC2999]
516127530	WP_017558110.1	nucleoside hydrolase [Nocardiopsis baichengensis]
114798081	YP_758941.1	inosine-uridine preferring nucleoside hydrolase family protein [Hyphomonas neptunium ATCC 15444]
389861817	YP_006364056.1	Non-specific ribonucleoside hydrolase rihC [Modestobacter marinus]
496464809	WP_009173654.1	nucleoside hydrolase [Neisseria sp. oral taxon 014]
522082168	WP_020593377.1	nucleoside hydrolase [Kiloniella laminariae]
515761315	WP_017193915.1	nucleoside hydrolase [Actinomyces massiliensis]
494668628	WP_007426571.1	nucleoside hydrolase [Oceaniovalibus guishaninsula]
518933941	WP_020089816.1	nucleoside hydrolase [Lactobacillus parabrevis]
333603586	EGL14998.1	Inosine-uridine preferring nucleoside hydrolase [Paenibacillus sp. HGF7]
490153139	WP_004051817.1	purine nucleosidase [Lactobacillus murinus]
569544188	AHE55805.1	hypothetical protein NX02_20820 [Sphingomonas sanxanigenens DSM 19645 = NX02]
116492168	YP_803903.1	inosine-uridine nucleoside N-ribohydrolase [Pediococcus pentosaceus ATCC 25745]
518384269	WP_019554476.1	pyrimidine-specific ribonucleoside hydrolase RihA [Propionispira raffinosivorans]
518415349	WP_019585556.1	hypothetical protein [Deinococcus apachensis]
517151151	WP_018339969.1	nucleoside hydrolase [Corynebacterium caspium]
387889074	YP_006319372.1	inosine-uridine preferring nucleoside hydrolase [Shimwellia blattae DSM 4481 = NBRC 105725]
493894149	WP_006840100.1	nucleoside hydrolase [Corynebacterium lipophiloflavum]
516647885	WP_018016874.1	nucleoside hydrolase [Corynebacterium capitovis]
491434709	WP_005292502.1	nucleoside hydrolase [Corynebacterium jeikeium]
558473124	WP_023482332.1	ribonucleoside hydrolase RihC [Paenibacillus larvae]
493399358	WP_006355463.1	nucleoside hydrolase [[Clostridium] methylpentosum]
517362752	WP_018538139.1	nucleoside hydrolase [Streptomyces sp. MspMP-M5]
512623153	WP_016458596.1	nucleoside hydrolase [Corynebacterium pyruviciproducens]
558686762	YP_008824886.1	inosine-uridine preferring nucleoside hydrolase [Enterococcus mundtii QU 25]
516504598	WP_017893036.1	nucleoside hydrolase [Serratia sp. S4]
92113963	YP_573891.1	inosine/uridine-preferring nucleoside hydrolase [Chromohalobacter salexigens DSM 3043]
284041374	YP_003391304.1	ribosylpyrimidine nucleosidase [Spirosoma linguale DSM 74]
573542361	ETT41292.1	purine nucleosidase [Paenibacillus sp. FSL R5-192]
302387606	YP_003823428.1	ribosylpyrimidine nucleosidase [[Clostridium] saccharolyticum WM1]
489483969	WP_003388947.1	nucleoside hydrolase [Brevibacillus borstelensis]
212636549	YP_002313074.1	Inosine/uridine-preferring nucleoside hydrolase [Shewanella piezotolerans WP3]
515986290	WP_017416873.1	hypothetical protein [Clostridium tunisiense]
559040198	WP_023559216.1	nucleoside hydrolase [Brevibacillus panacihumi]
545150713	WP_021506043.1	ribonucleoside hydrolase [Pantoea dispersa]
493834031	WP_006781286.1	ribonucleoside hydrolase [Hungatella hathewayi]
498032979	WP_010347135.1	nucleoside hydrolase [Paenibacillus peoriae]
398054633	EJL46747.1	Inosine-uridine nucleoside N-ribohydrolase [Brevibacillus sp. CF112]
495375708	WP_008100420.1	nucleoside hydrolase [Pseudomonas sp. GM84]
545419679	WP_021658569.1	nucleoside hydrolase [Clostridium sp. ATCC 29733]
392988910	YP_006487503.1	inosine-uridine preferring nucleoside hydrolase [Enterococcus hirae ATCC 9790]
472407983	YP_007655088.1	Pyrimidine-specific ribonucleoside hydrolase rihB [Lactobacillus brevis KB290]
493877425	WP_006823785.1	nucleoside hydrolase [Corynebacterium casei]
518374123	WP_019544330.1	nucleoside hydrolase [Streptomyces sulphureus]
557377508	WP_023398062.1	nucleoside hydrolase [Pseudoalteromonas luteoviolacea]
398355197	YP_006400661.1	pyrimidine-specific ribonucleoside hydrolase RihB [Sinorhizobium fredii USDA 257]
545667889	WP_021774229.1	nucleoside hydrolase [Oribacterium sp. oral taxon 078]
517107708	WP_018296526.1	nucleoside hydrolase [Corynebacterium lubricantis]
547945371	WP_022346464.1	cytidine/uridine-specific hydrolase [Clostridium sp. CAG:299]
585094285	EWM16226.1	cytidine/uridine-specific hydrolase [Kutzneria sp. 744]
530715784	EQC06372.1	inosine-uridine preferring nucleoside hydrolase [Aeromonas salmonicida subsp. pectinolytica 34mel]
496449334	WP_009158179.1	nucleoside hydrolase [Thalassobium sp. R2A62]
491431317	WP_005289112.1	pyrimidine-specific ribonucleoside hydrolase RihA [Edwardsiella tarda]
551241831	WP_022862192.1	nucleoside hydrolase [Corynebacterium massiliense]
547846823	WP_022254052.1	nucleoside hydrolase [Firmicutes bacterium CAG:466]
559794475	WP_023591191.1	nucleoside hydrolase [Streptomyces thermolilacinus]
94985752	YP_605116.1	purine nucleosidase [Deinococcus geothermalis DSM 11300]
333892575	YP_004466450.1	inosine/uridine-preferring nucleoside hydrolase [Alteromonas sp. SN2]
386717559	YP_006183885.1	inosine-uridine preferring nucleoside hydrolase [Stenotrophomonas maltophilia D457]
446649599	WP_000726945.1	nucleoside hydrolase [Staphylococcus argenteus]
494279965	WP_007161284.1	nucleoside hydrolase [Pseudomonas psychrotolerans]
544776863	WP_021201345.1	nucleoside hydrolase [Microbacterium maritypicum]
518694200	WP_019855893.1	nucleoside hydrolase [Actinopolyspora mortivallis]
448824584	YP_007417756.1	putative inosine-uridine preferring nucleoside hydrolase [Corynebacterium urealyticum DSM 7111]
494875739	WP_007601830.1	nucleoside hydrolase [Rhizobium sp. PDO1-076]
515516255	WP_016949509.1	nucleoside hydrolase [Anabaena sp. PCC 7108]
505453678	WP_015640780.1	purine nucleosidase [Lactobacillus plantarum]
551011032	WP_022755544.1	inosine-uridine nucleoside N-ribohydrolase [Butyrivibrio fibrisolvens]
495094670	WP_007819493.1	nucleoside hydrolase [Rhizobium sp. CF142]
516479655	WP_017868099.1	nucleoside hydrolase [Lactobacillus pobuzihii]
333908614	YP_004482200.1	inosine/uridine-preferring nucleoside hydrolase [Marinomonas posidonica IVIA-Po-181]
379733636	YP_005327141.1	pyrimidine-specific ribonucleoside hydrolase rihA [Blastococcus saxobsidens DD2]
517152101	WP_018340919.1	nucleoside hydrolase [Corynebacterium caspium]
517139208	WP_018328026.1	nucleoside hydrolase [Rhizobium giardinii]
392375844	YP_003207677.1	inosine-uridine preferring nucleoside hydrolase [Candidatus Methylomirabilis oxyfera]
515805662	WP_017236415.1	nucleoside hydrolase [Streptomyces sp. SS]
517847437	WP_019017645.1	nucleoside hydrolase [Halomonas lutea]
476412478	YP_007542396.1	inosine/uridine-preferring nucleoside hydrolase [Glaciecola psychrophila 170]
494639640	WP_007397584.1	nucleoside hydrolase [Gluconacetobacter sp. SXCC-1]
495573383	WP_008297962.1	nucleoside hydrolase [Bhargavaea cecembensis]
296127139	YP_003634391.1	ribosylpyrimidine nucleosidase [Brachyspira murdochii DSM 12563]
547192689	WP_021934317.1	inosine-uridine preferring nucleoside hydrolase [Firmicutes bacterium CAG:124]
242240036	YP_002988217.1	inosine/uridine-preferring nucleoside hydrolase [Dickeya dadantii Ech703]
544755006	WP_021181899.1	ribonucleoside hydrolase RihC [Serratia fonticola]
497403974	WP_009718172.1	nucleoside hydrolase [Streptomyces himastatinicus]
91714302	ABE54228.1	Purine nucleosidase [Shewanella denitrificans OS217]
556565929	YP_008734354.1	ribosylpyrimidine nucleosidase [Actinoplanes friuliensis DSM 7358]
497124747	WP_009479942.1	nucleoside hydrolase [Rhodococcus sp. JVH1]
72162980	YP_290637.1	inosine-uridine preferring nucleoside hydrolase [Thermobifida fusca YX]
558644500	WP_023515340.1	nucleoside hydrolase [Shinella sp. DD12]
517109189	WP_018298007.1	nucleoside hydrolase [Corynebacterium lubricantis]
350269562	YP_004880870.1	pyrimidine-specific ribonucleoside hydrolase RihB [Oscillibacter valericigenes Sjm18-20]
578011479	AHH99737.1	hypothetical protein KALB_6377 [Kutzneria albida DSM 43870]
515829623	WP_017260376.1	ribonucleoside hydrolase [Lactobacillus rossiae]
222148940	YP_002549897.1	inosine-uridine preferring nucleoside hydrolase [Agrobacterium vitis S4]
25028038	NP_738092.1	nucleoside hydrolase [Corynebacterium efficiens YS-314]
493635737	WP_006587555.1	nucleoside hydrolase [Lactobacillus jensenii]
512508662	WP_016438867.1	hypothetical protein [Coprococcus sp. HPP0074]
512439286	WP_016415106.1	nucleoside hydrolase [Halomonas anticariensis]
516777821	WP_018096664.1	nucleoside hydrolase [Sinorhizobium meliloti]
157363880	YP_001470647.1	purine nucleosidase [Thermotoga lettingae TMO]
517392259	WP_018565773.1	nucleoside hydrolase [Streptomyces sp. PsTaAH-124]
493973381	WP_006916485.1	nucleoside hydrolase [Lactobacillus coleohominis]
517005481	WP_018209359.1	nucleoside hydrolase [Sinorhizobium medicae]
187919137	YP_001888168.1	inosine/uridine-preferring nucleoside hydrolase [Burkholderia phytofirmans PsJN]
491431951	WP_005289745.1	nucleoside hydrolase [Corynebacterium genitalium]
551262884	WP_022883108.1	nucleoside hydrolase [Gryllotalpicola ginsengisoli]
494192986	WP_007121782.1	nucleoside hydrolase [Lactobacillus gastricus]
492677100	WP_005919600.1	nucleoside hydrolase [Pediococcus acidilactici]
551055441	WP_022792531.1	nucleoside hydrolase [Marinococcus halotolerans]
515529252	WP_016962466.1	nucleoside hydrolase [Enterovibrio norvegicus]
184156180	YP_001844520.1	inosine-uridine nucleoside [Lactobacillus fermentum IFO 3956]
518299769	WP_019469977.1	nucleoside hydrolase [Staphylococcus sp. AL1]
493730434	WP_006679730.1	nucleoside hydrolase [Paenibacillus dendritiformis]
493335758	WP_006292780.1	nucleoside hydrolase [Scardovia inopinata]
488332594	WP_002401979.1	ribonucleoside hydrolase RihC [Enterococcus faecalis]
239617633	YP_002940955.1	Uridine nucleosidase [Kosmotoga olearia TBF 19.5.1]
564720070	ETD20124.1	hypothetical protein HMPREF1201_00121 [Ruminococcus gnavus CC55_001C]
379728053	YP_005320238.1	inosine-uridine preferring nucleoside hydrolase [Melissococcus plutonius DAT561]
488402492	WP_002471877.1	ribonucleoside hydrolase RihC [Staphylococcus pettenkoferi]
114564569	YP_752083.1	inosine/uridine-preferring nucleoside hydrolase [Shewanella frigidimarina NCIMB 400]
547445891	WP_022066777.1	inosine-uridine preferring nucleoside hydrolase [Blautia sp. CAG:257]
490739510	WP_004601818.1	nucleoside hydrolase [Turicella otitidis]
518292669	WP_019462877.1	MULTISPECIES: nucleoside hydrolase [Roseomonas]
550957874	WP_022706220.1	nucleoside hydrolase [Paracoccus zeaxanthinifaciens]
401889221	EJT53160.1	inosine-uridine preferring nucleoside hydrolase [Trichosporon asahii var. asahii CBS 2479]
545376616	XP_005652379.1	hypothetical protein COCSUDRAFT_83455 [Coccomyxa subellipsoidea C-169]
494967651	WP_007693677.1	nucleoside hydrolase [Halococcus hamelinensis]
497915270	WP_010229426.1	MULTISPECIES: nucleoside hydrolase [Pseudonocardia]
522087436	WP_020598645.1	nucleoside hydrolase [Spirosoma panaciterrae]
518793007	WP_019950296.1	nucleoside hydrolase [Kushneria aurantia]
307132643	YP_003884659.1	ribonucleoside hydrolase 3 [Dickeya dadantii 3937]
384047784	YP_005495801.1	inosine-uridine preferring nucleoside hydrolase family protein [Bacillus megaterium WSH-002]
518783945	WP_019941234.1	ribonucleoside hydrolase [Dyadobacter beijingensis]
330876779	EGH10928.1	inosine/uridine-preferring nucleoside hydrolase [Pseudomonas amygdali pv. morsprunorum str. M302280]
516679613	WP_018038023.1	hypothetical protein [alpha proteobacterium SCGC AB-629-F11]
430003918	CCF19709.1	Inosine-uridine preferring nucleoside hydrolase [Rhizobium sp. NT-26]
518681656	WP_019843349.1	ribonucleoside hydrolase RihC [Dickeya zeae]
489537437	WP_003442160.1	nucleoside hydrolase [Pseudomonas sp. Lz4W]
495632486	WP_008357065.1	nucleoside hydrolase [Nocardioidaceae bacterium Broad-1]
497240034	WP_009554286.1	nucleoside hydrolase [Lactobacillus saerimneri]
546582677	WP_021879746.1	nucleoside hydrolase [Paenibacillus sp. D9]
498374389	WP_010688545.1	inosine-uridine preferring nucleoside hydrolase [Lactobacillus animalis]
510804727	WP_016179491.1	MULTISPECIES: pyrimidine-specific ribonucleoside hydrolase rihB [Enterococcus]
489483686	WP_003388665.1	nucleoside hydrolase [Brevibacillus borstelensis]
493618448	WP_006570645.1	ribonucleoside hydrolase [Pseudoflavonifractor capillosus]
496541293	WP_009247441.1	nucleoside hydrolase [Lachnospiraceae bacterium 6_1_63FAA]
516316767	WP_017713461.1	nucleoside hydrolase [Prochlorothrix hollandica]
515753760	WP_017186360.1	nucleoside hydrolase [Alkalibacillus haloalkaliphilus]
518852690	WP_020008580.1	nucleoside hydrolase [Salinicoccus albus]
269122322	YP_003310499.1	ribosylpyrimidine nucleosidase [Sebaldella termitidis ATCC 33386]
516233063	WP_017637026.1	ribonucleoside hydrolase RihC [Staphylococcus sp. E463]
544986339	WP_021384472.1	inosine-uridine preferring nucleoside hydrolase [Clostridioides difficile]
495034628	WP_007760163.1	ribonucleoside hydrolase RihC [Cronobacter turicensis]
347533972	YP_004840642.1	hypothetical protein LSA_02510 [Lactobacillus sanfranciscensis TMW 1.1304]
584599487	WP_024164189.1	nucleoside hydrolase [Rhizobium sp. CF080]
227833346	YP_002835053.1	inosine-uridine preferring nucleoside hydrolase [Corynebacterium aurimucosum ATCC 700975]
517499068	WP_018669645.1	ribonucleoside hydrolase RihC [Brevibacillus laterosporus]
498217223	WP_010531379.1	nucleoside hydrolase [Lentibacillus jeotgali]
498056539	WP_010370695.1	MULTISPECIES: nucleoside hydrolase [Weissella]
522150709	WP_020661917.1	nucleoside hydrolase [Amycolatopsis benzoatilytica]
493833564	WP_006780828.1	nucleoside hydrolase [Hungatella hathewayi]
556745393	XP_005968180.1	PREDICTED: probable uridine nucleosidase 1-like [Pantholops hodgsonii]
489775021	WP_003678917.1	nucleoside hydrolase [Lactobacillus coryniformis]
551246277	WP_022866595.1	nucleoside hydrolase [Actinotignum urinale]
493730699	WP_006679988.1	ribonucleoside hydrolase RihC [Paenibacillus dendritiformis]
517586623	WP_018756831.1	ribonucleoside hydrolase RihC [Paenibacillus terrigena]
516137324	WP_017567904.1	nucleoside hydrolase [Nocardiopsis synnemataformans]
498307327	WP_010621483.1	nucleoside hydrolase [Lactobacillus suebicus]
83718230	YP_439750.1	hypothetical protein BTH_II1555 [Burkholderia thailandensis E264]
565891154	WP_023971641.1	ribonucleoside hydrolase RihC [Salmonella enterica]
331010507	EGH90563.1	inosine/uridine-preferring nucleoside hydrolase [Pseudomonas amygdali pv. tabaci str. ATCC 11528]
134097820	YP_001103481.1	tRNA synthetase [Saccharopolyspora erythraea NRRL 2338]
496407996	WP_009116860.1	nucleoside hydrolase [Neisseria wadsworthii]
497998740	WP_010312896.1	nucleoside hydrolase [Saccharopolyspora spinosa]
336066712	YP_004561570.1	inosine/uridine-preferring nucleoside hydrolase [Erysipelothrix rhusiopathiae str. Fujisawa]
498047923	WP_010362079.1	nucleoside hydrolase [Pseudoalteromonas citrea]
518196182	WP_019366390.1	nucleoside hydrolase [Pseudomonas luteola]
161504820	YP_001571932.1	ribonucleoside hydrolase RihC [Salmonella enterica subsp. arizonae serovar 62:z4,z23:- str. RSK2980]
495750865	WP_008475444.1	nucleoside hydrolase [Nitrolancea hollandica]
556567330	YP_008735755.1	purine nucleosidase [Actinoplanes friuliensis DSM 7358]
490667718	WP_004532708.1	nucleoside hydrolase [Burkholderia pseudomallei]
374340349	YP_005097085.1	Inosine-uridine nucleoside N-ribohydrolase [Marinitoga piezophila KA3]
336326706	YP_004606672.1	uridine preferring nucleoside hydrolase [Corynebacterium resistens DSM 45100]
515943379	WP_017373962.1	ribonucleoside hydrolase RihC [Enterobacteriaceae bacterium LSJC7]
490384445	WP_004263951.1	nucleoside hydrolase [Providencia rettgeri]
583002376	EWC61881.1	Inosine-uridine preferring nucleoside hydrolase [Actinokineospora spheciospongiae]
564806297	WP_023859174.1	nucleoside hydrolase [Lactobacillus equi]
516333144	WP_017723801.1	nucleoside hydrolase [Staphylococcus xylosus]
493563973	WP_006517351.1	nucleoside hydrolase [Leptolyngbya sp. PCC 7375]
328955974	YP_004373307.1	inosine/uridine-preferring nucleoside hydrolase [Coriobacterium glomerans PW2]
73661596	YP_300377.1	inosine-uridine preferring nucleoside hydrolase [Staphylococcus saprophyticus subsp. saprophyticus ATCC 15305]
429219860	YP_007181504.1	inosine-uridine nucleoside N-ribohydrolase [Deinococcus peraridilitoris DSM 19664]
269122214	YP_003310391.1	ribosylpyrimidine nucleosidase [Sebaldella termitidis ATCC 33386]
575842383	ETY73589.1	inosine-uridine nucleoside N-ribohydrolase [Lactobacillus fabifermentans T30PCM01]
495222555	WP_007947329.1	nucleoside hydrolase [Pseudomonas sp. GM21]
518069272	WP_019239480.1	MULTISPECIES: nucleoside hydrolase [Enorma]
311280989	YP_003943220.1	inosine/uridine-preferring nucleoside hydrolase [Enterobacter lignolyticus SCF1]
516167131	WP_017590355.1	nucleoside hydrolase [Nocardiopsis ganjiahuensis]
497708782	WP_010022966.1	MULTISPECIES: nucleoside hydrolase [Lactobacillus]
498531496	WP_010830285.1	inosine-uridine preferring nucleoside hydrolase [Enterococcus faecalis]
384515900	YP_005710992.1	inosine-uridine preferring nucleoside hydrolase [Corynebacterium ulcerans 809]
525692699	YP_008230627.1	nucleoside hydrolase [Serratia liquefaciens ATCC 27592]
491687044	WP_005543181.1	nucleoside hydrolase [Paenibacillus alvei]
497967021	WP_010281177.1	nucleoside hydrolase [Pectobacterium carotovorum]
376287984	YP_005160550.1	putative nucleoside hydrolase [Corynebacterium diphtheriae BH8]
497160614	WP_009491599.1	nucleoside hydrolase [Microvirga lotononidis]
548363826	WP_022517526.1	hypothetical protein [Roseburia sp. CAG:100]
493707685	WP_006657362.1	nucleoside hydrolase [Providencia alcalifaciens]
488366082	WP_002435467.1	ribonucleoside hydrolase RihC [Staphylococcus capitis]
517424958	WP_018596169.1	nucleoside hydrolase [Blautia producta]
257126320	YP_003164434.1	Purine nucleosidase [Leptotrichia buccalis C-1013-b]
577777050	EUJ37843.1	ribonucleoside hydrolase RihC [Brochothrix thermosphacta DSM 20171 = FSL F6-1036]
557824298	WP_023452562.1	nucleoside hydrolase [Asticcacaulis sp. AC460]
557818411	WP_023447766.1	nucleoside hydrolase [Asticcacaulis sp. AC402]
440289166	YP_007341931.1	Inosine-uridine nucleoside N-ribohydrolase [Enterobacteriaceae bacterium strain FGI 57]
585133120	AHJ21590.1	Inosine-uridine preferring nucleoside hydrolase [Bifidobacterium breve NCFB 2258]
440226953	YP_007334044.1	inosine-uridine preferring nucleoside hydrolase protein [Rhizobium tropici CIAT 899]
517716918	WP_018887126.1	MULTISPECIES: nucleoside hydrolase [Paenibacillus]
493780090	WP_006728512.1	nucleoside hydrolase [Agrobacterium albertimagni]
489786287	WP_003690178.1	nucleoside hydrolase [Lactobacillus mali]
512659460	WP_016467160.1	MULTISPECIES: nucleoside hydrolase [Streptomyces]
488411099	WP_002480484.1	MULTISPECIES: ribonucleoside hydrolase RihC [Staphylococcus]
496987973	WP_009428479.1	ribonucleoside hydrolase [Oribacterium sp. oral taxon 108]
582071982	EVT88396.1	hypothetical protein Z046_29910 [Pseudomonas aeruginosa VRFPA09]
479176652	YP_007804253.1	Inosine-uridine nucleoside N-ribohydrolase [Ruminococcus obeum A2-162]
403526149	YP_006661036.1	uridine nucleosidase [Arthrobacter sp. Rue61a]
303276230	XP_003057409.1	predicted protein [Micromonas pusilla CCMP1545]
493484503	WP_006439320.1	hypothetical protein [[Clostridium] hiranonis]
403510282	YP_006641920.1	inosine-uridine preferring nucleoside hydrolase [Nocardiopsis alba ATCC BAA-2165]
493278520	WP_006236303.1	nucleoside hydrolase [Collinsella aerofaciens]
297623035	YP_003704469.1	ribosylpyrimidine nucleosidase [Truepera radiovictrix DSM 17093]
488372700	WP_002442085.1	ribonucleoside hydrolase RihC [Staphylococcus caprae]
495029622	WP_007755178.1	nucleoside hydrolase [Rhizobium sp. CF080]
507526152	YP_008047775.1	chain a crystal structure of nucleoside hydrolase from leishmania major [Burkholderia sp. RPE64]
517255503	WP_018444321.1	nucleoside hydrolase [Burkholderia sp. JPY347]
544930683	WP_021339759.1	nucleoside hydrolase [Staphylococcus equorum]
488439430	WP_002508815.1	nucleoside hydrolase [Staphylococcus arlettae]
548245344	WP_022463256.1	hypothetical protein [Blautia sp. CAG:37]
495737123	WP_008461702.1	ribonucleoside hydrolase RihC [Enterobacter sp. Ag1]
516182484	WP_017598672.1	nucleoside hydrolase [Nocardiopsis lucentensis]
585365836	WP_024247420.1	ribonucleoside hydrolase [Escherichia coli]
357408867	YP_004920790.1	Inosine-uridine preferring nucleoside hydrolase (plasmid) [Streptomyces cattleya NRRL 8057 = DSM 46488]
527330533	YP_008356722.1	inosine-uridine preferring nucleoside hydrolase [Streptococcus lutetiensis 033]
516217647	WP_017621610.1	nucleoside hydrolase [Nocardiopsis gilva]
496364955	WP_009073945.1	hypothetical protein [Streptomyces sp. AA4]
489812634	WP_003716480.1	nucleoside hydrolase [Lactobacillus vaginalis]
517713816	WP_018884024.1	nucleoside hydrolase [Paenibacillus massiliensis]
521053102	WP_020385053.1	nucleoside hydrolase [Kribbella catacumbae]
516173722	WP_017593427.1	nucleoside hydrolase [Nocardiopsis potens]
511040456	WP_016294458.1	nucleoside hydrolase [Lachnospiraceae bacterium M18-1]
522100743	WP_020611952.1	hypothetical protein [Sediminispirochaeta bajacaliforniensis]
498477722	WP_010782038.1	pyrimidine-specific ribonucleoside hydrolase rihB [Enterococcus gilvus]
376257632	YP_005145523.1	inosine-uridine preferring nucleoside hydrolase [Corynebacterium diphtheriae VA01]
553307151	WP_023052502.1	nucleoside hydrolase [Cetobacterium somerae]
565862167	WP_023944032.1	nucleoside hydrolase [Gluconobacter frateurii]
553740138	WP_023074321.1	nucleoside hydrolase [Leptolyngbya sp. Heron Island J]
488651197	YP_007923001.1	hypothetical protein I872_03765 [Streptococcus oligofermentans AS 1.3089]
518466386	WP_019636593.1	ribonucleoside hydrolase RihC [Paenibacillus fonticola]
341820213	CCC56453.1	putative ribosylpyrimidine nucleosidase [Weissella thailandensis fsh4-2]
494797816	WP_007533224.1	nucleoside hydrolase [Rhizobium mesoamericanum]
518750302	WP_019908496.1	nucleoside hydrolase [Paenibacillus sp. HW567]
578012585	AHI00844.1	hypothetical protein KALB_7486 [Kutzneria albida DSM 43870]
515565619	WP_016998458.1	nucleoside hydrolase [Staphylococcus lentus]
493617122	WP_006569340.1	nucleoside hydrolase [Thermoanaerobacter siderophilus]
498455112	WP_010760569.1	ribonucleoside hydrolase RihC [Enterococcus haemoperoxidus]
490359663	WP_004239436.1	nucleoside hydrolase [Morganella morganii]
565348226	XP_006341118.1	PREDICTED: probable uridine nucleosidase 1 isoform X1 [Solanum tuberosum]
492854982	WP_006008936.1	nucleoside hydrolase [Glaciecola pallidula]
516597834	WP_017972857.1	nucleoside hydrolase [Actinopolyspora halophila]
493737448	WP_006686638.1	ribonucleoside hydrolase RihC [Citrobacter youngae]
557839456	WP_023462612.1	nucleoside hydrolase [Asticcacaulis sp. YBE204]
470158675	YP_007530604.1	inosine-uridine preferring nucleoside hydrolase [Corynebacterium callunae DSM 20147]
544844645	WP_021259912.1	nucleoside hydrolase [Paenibacillus alvei]
516118103	WP_017548683.1	nucleoside hydrolase [Salinicoccus carnicancri]
515937792	WP_017368375.1	MULTISPECIES: nucleoside hydrolase [Bacillus]
529055961	YP_008371550.1	putative nucleoside hydrolase [Corynebacterium maris DSM 45190]
516152426	WP_017583006.1	nucleoside hydrolase [Nocardiopsis valliformis]
577759338	EUJ20589.1	ribonucleoside hydrolase RihC [Listeria aquatica FSL S10-1188]
544698326	WP_021129451.1	inosine-uridine preferring nucleoside hydrolase [Paeniclostridium sordellii]
545708697	XP_005706660.1	purine nucleosidase [Galdieria sulphuraria]
475626654	EMT33427.1	hypothetical protein F775_22335 [Aegilops tauschii]
516700573	WP_018051912.1	hypothetical protein [SAR324 cluster bacterium SCGC AB-629-O05]
447161854	WP_001239110.1	ribonucleoside hydrolase RihC [Escherichia albertii]
551046428	WP_022789804.1	inosine-uridine nucleoside N-ribohydrolase [Faecalicoccus pleomorphus]
570252960	ETO40696.1	Inosine-uridine preferring nucleoside hydrolase [Lactobacillus florum 8D]
551606653	XP_005784670.1	hypothetical protein EMIHUDRAFT_99183 [Emiliania huxleyi CCMP1516]
15805430	NP_294126.1	inosine-uridine preferring nucleoside hydrolase [Deinococcus radiodurans R1]
508606240	YP_006992062.2	inosine-uridine preferring nucleoside hydrolase family protein [Carnobacterium maltaromaticum LMA28]
499693802	WP_011374536.1	inosine-uridine preferring nucleoside hydrolase [Lactobacillus sakei]
510930739	WP_016251242.1	purine nucleosidase [Enterococcus cecorum]
498129564	WP_010443720.1	MULTISPECIES: nucleoside hydrolase [Pseudomonas]
238024552	YP_002908784.1	inosine/uridine-preferring nucleoside hydrolase [Burkholderia glumae BGR1]
495362688	WP_008087406.1	inosine-uridine preferring nucleoside hydrolase [Streptococcus ictaluri]
488393194	WP_002462579.1	nucleoside hydrolase [Staphylococcus simiae]
520786344	WP_020290107.1	nucleoside hydrolase [Pseudomonas sp. CFII64]
490392010	WP_004271021.1	inosine-uridine preferring nucleoside hydrolase [Lactobacillus curvatus]
516333451	WP_017724108.1	ribonucleoside hydrolase RihC [Staphylococcus xylosus]
257056816	YP_003134648.1	Inosine-uridine nucleoside N-ribohydrolase [Saccharomonospora viridis DSM 43017]
522001462	WP_020512733.1	hypothetical protein [Actinoplanes globisporus]
302035697	YP_003796019.1	inosine-uridine preferring nucleoside hydrolase [Candidatus Nitrospira defluvii]
492829502	WP_005983456.1	nucleoside hydrolase [Ruegeria lacuscaerulensis]
497061662	WP_009452801.1	nucleoside hydrolase [Nitratireductor indicus]
489783901	WP_003687792.1	pyrimidine-specific ribonucleoside hydrolase RihA [Lactobacillus mali]
377813050	YP_005042299.1	putative inosine-uridine preferring nucleoside hydrolase [Burkholderia sp. YI23]
517424956	WP_018596167.1	nucleoside hydrolase [Blautia producta]
493818928	WP_006766471.1	MULTISPECIES: nucleoside hydrolase [Burkholderia cepacia complex]
498446960	WP_010752527.1	purine nucleosidase [Enterococcus villorum]
547915440	WP_022318184.1	nucleoside hydrolase [Dorea sp. CAG:317]
498307036	WP_010621192.1	purine nucleosidase [Lactobacillus suebicus]
498506086	WP_010806753.1	nucleoside hydrolase [Pandoraea sp. SD6-2]
491582681	WP_005440250.1	inosine-uridine nucleoside N-ribohydrolase [Saccharomonospora azurea]
518414934	WP_019585141.1	nucleoside hydrolase [Deinococcus apachensis]
494614846	WP_007373091.1	ribonucleoside hydrolase RihC [Kosakonia radicincitans]
497993753	WP_010307909.1	nucleoside hydrolase [Saccharopolyspora spinosa]
517421156	WP_018592646.1	inosine-uridine nucleoside N-ribohydrolase [Terrisporobacter glycolicus]
339627399	YP_004719042.1	inosine/uridine-preferring nucleoside hydrolase [Sulfobacillus acidophilus TPY]
498454002	WP_010759479.1	nucleoside hydrolase [Enterococcus pallens]
226315274	YP_002775170.1	nucleosidase [Brevibacillus brevis NBRC 100599]
498376263	WP_010690419.1	nucleoside hydrolase [Fructobacillus fructosus]
486388921	WP_001601454.1	ribonucleoside hydrolase RihC [Escherichia coli]
517580951	WP_018751159.1	nucleoside hydrolase [Paenibacillus sanguinis]
28210313	NP_781257.1	ribonucleoside hydrolase RihC [Clostridium tetani E88]
489653163	WP_003557543.1	nucleoside hydrolase [Lactobacillus buchneri]
546156726	WP_021798644.1	nucleoside hydrolase [Propionibacterium acidifaciens]
447917400	YP_007397968.1	putative inosine-uridine preferring nucleoside hydrolase [Pseudomonas poae RE*1-1-14]
209544108	YP_002276337.1	inosine/uridine-preferring nucleoside hydrolase [Gluconacetobacter diazotrophicus PA1 5]
547297989	WP_022030453.1	nucleoside hydrolase [Clostridium hathewayi CAG:224]
289700814	EFD68243.1	nucleoside hydrolase [Streptomyces lividans TK24]
545437602	WP_021675370.1	nucleoside hydrolase [Peptostreptococcaceae bacterium oral taxon 113]
490352864	WP_004232637.1	inosine-uridine preferring nucleoside hydrolase [Streptococcus equinus]
497983258	WP_010297414.1	nucleoside hydrolase IUNH family protein [Clostridium senegalense]
545438001	WP_021675753.1	nucleoside hydrolase [Peptostreptococcaceae bacterium oral taxon 113]
492791229	WP_005964671.1	nucleoside hydrolase [Actinomyces cardiffensis]
406989623	EKE09391.1	hypothetical protein ACD_16C00189G0016 [uncultured bacterium]
157147557	YP_001454876.1	ribonucleoside hydrolase RihC [Citrobacter koseri ATCC BAA-895]
497450900	WP_009765098.1	nucleoside hydrolase [Weissella ceti]
492860351	WP_006012718.1	nucleoside hydrolase [Glaciecola pallidula]
494946359	WP_007672387.1	ribonucleoside hydrolase RihC [Cronobacter condimenti]
516193701	WP_017603982.1	nucleoside hydrolase [Nocardiopsis alkaliphila]
284988710	YP_003407264.1	Inosine/uridine-preferring nucleoside hydrolase [Geodermatophilus obscurus DSM 43160]
488916814	WP_002827889.1	nucleoside hydrolase [Weissella paramesenteroides]
104781101	YP_607599.1	inosine-uridine preferring nucleoside hydrolase [Pseudomonas entomophila L48]
516404946	WP_017794344.1	nucleoside hydrolase [Leucobacter salsicius]
541179433	ERG88030.1	inosine-uridine nucleoside N-ribohydrolase [halophilic archaeon J07HX5]
499049779	XP_004575422.1	PREDICTED: inosine-uridine preferring nucleoside hydrolase-like [Maylandia zebra]
494970695	WP_007696721.1	MULTISPECIES: nucleoside hydrolase [Rhizobium/Agrobacterium group]
573565724	ETT64284.1	inosine/uridine-preferring nucleoside hydrolase [Paenibacillus sp. FSL H8-237]
159476242	XP_001696220.1	inosine-uridine preferring nucleoside hydrolase family protein [Chlamydomonas reinhardtii]
315498342	YP_004087146.1	inosine/uridine-preferring nucleoside hydrolase [Asticcacaulis excentricus CB 48]
497345800	WP_009660013.1	MULTISPECIES: inosine-uridine preferring nucleoside hydrolase [Streptococcus]
518297943	WP_019468151.1	MULTISPECIES: ribonucleoside hydrolase RihC [Staphylococcus]
542099066	WP_021015235.1	nucleoside hydrolase [Serratia sp. ATCC 39006]
492852595	WP_006006549.1	nucleoside hydrolase [Glaciecola punicea]
566175188	XP_002309047.2	hypothetical protein POPTR_0006s08350g [Populus trichocarpa]
471323822	YP_007522852.1	nucleoside hydrolase [Streptomyces davawensis JCM 4913]
157694346	YP_001488808.1	purine nucleosidase [Bacillus pumilus SAFR-032]
520768118	WP_020286179.1	nucleoside hydrolase [Osedax symbiont Rs2]
497908266	WP_010222422.1	hypothetical protein [Pseudomonas sp. HYS]
255035748	YP_003086369.1	inosine/uridine-preferring nucleoside hydrolase [Dyadobacter fermentans DSM 18053]
488386125	WP_002455510.1	MULTISPECIES: ribonucleoside hydrolase RihC [Staphylococcus]
326804042	YP_004321860.1	Inosine-uridine preferring nucleoside hydrolase [Aerococcus urinae ACS-120-V-Col10a]
517730449	WP_018900657.1	nucleoside hydrolase [Rhizobium sp. 2MFCol3.1]
518581743	WP_019751950.1	nucleoside hydrolase [Pseudomonas putida]
491353352	WP_005211274.1	nucleoside hydrolase [Clostridium celatum]
545352479	WP_021614341.1	nucleoside hydrolase [Actinomyces sp. oral taxon 877]
494250358	WP_007147571.1	nucleoside hydrolase [Scardovia wiggsiae]
308050961	YP_003914527.1	inosine/uridine-preferring nucleoside hydrolase [Ferrimonas balearica DSM 9799]
340788091	YP_004753556.1	inosine-uridine preferring nucleoside hydrolase [Collimonas fungivorans Ter331]
256376742	YP_003100402.1	Inosine/uridine-preferring nucleoside hydrolase [Actinosynnema mirum DSM 43827]
345904505	EGX74252.1	hypothetical protein HMPREF9022_02699 [Erysipelotrichaceae bacterium 2_2_44A]
490942704	WP_004804535.1	nucleoside hydrolase [Actinomyces sp. HMSC08A01]
111024186	YP_707158.1	purine nucleosidase [Rhodococcus jostii RHA1]
145295501	YP_001138322.1	hypothetical protein cgR_1429 [Corynebacterium glutamicum R]
504486776	WP_014673878.1	nucleoside hydrolase [Streptomyces hygroscopicus]
551272648	WP_022892803.1	nucleoside hydrolase [Agromyces subbeticus]
491643471	WP_005500999.1	pyrimidine-specific ribonucleoside hydrolase RihA [Shewanella benthica]
554818022	XP_005919778.1	PREDICTED: inosine-uridine preferring nucleoside hydrolase-like isoform X1 [Haplochromis burtoni]
222083056	YP_002542421.1	inosine-uridine preferring nucleoside hydrolase protein [Agrobacterium radiobacter K84]
56964969	YP_176700.1	inosine-uridine preferring nucleoside hydrolase [Bacillus clausii KSM-K16]
410594205	YP_006950932.1	Inosine/uridine-preferring nucleoside hydrolase domain-containing protein [Streptococcus agalactiae SA20-06]
117928682	YP_873233.1	inosine/uridine-preferring nucleoside hydrolase [Acidothermus cellulolyticus 11B]
433609002	YP_007041371.1	Inosine/uridine-preferring nucleoside hydrolase [Saccharothrix espanaensis DSM 44229]
491672837	WP_005528979.1	nucleoside hydrolase [Corynebacterium striatum]
297182793	ADI18946.1	inosine-uridine nucleoside N-ribohydrolase [uncultured Rhodobacterales bacterium HF0010_10C01]
516212187	WP_017616150.1	nucleoside hydrolase [Nocardiopsis salina]
330837068	YP_004411709.1	ribosylpyrimidine nucleosidase [Sphaerochaeta coccoides DSM 17374]
522070399	WP_020581608.1	hypothetical protein [Endozoicomonas elysicola]
567776223	ETK31536.1	hypothetical protein MPTA5024_34445 [Microbispora sp. ATCC PTA-5024]
390346060	XP_798997.3	[Strongylocentrotus purpuratus]
474204967	EMS58664.1	hypothetical protein TRIUR3_01534 [Triticum urartu]
550748030	ERS47503.1	hypothetical protein HMPREF1286_01636 [Corynebacterium sp. KPL1860]
575418658	ETX03350.1	hypothetical protein ETSY1_00305 [Candidatus Entotheonella sp. TSY1]
398129419	EJM18787.1	Inosine-uridine nucleoside N-ribohydrolase [Pseudomonas sp. GM17]
553304430	WP_023049971.1	putative cytidine/uridine-specific hydrolase [Cetobacterium somerae]
491127269	WP_004985702.1	nucleoside hydrolase [Streptomyces ghanaensis]
498977666	XP_004528653.1	PREDICTED: uncharacterized protein C1683.06c-like [Ceratitis capitata]
493642060	WP_006593744.1	nucleoside hydrolase [Kineosphaera limosa]
489983434	WP_003886508.1	nucleoside hydrolase [Mycobacterium phlei]
550966715	WP_022715021.1	nucleoside hydrolase [Rhizobium mongolense]
545058234	WP_021431349.1	inosine-uridine preferring nucleoside hydrolase [[Clostridium] bifermentans]
315445827	YP_004078706.1	inosine-uridine nucleoside N-ribohydrolase [Mycobacterium gilvum Spyr1]
491656579	WP_005513298.1	nucleoside hydrolase [Rhodococcus hoagii]
552821930	XP_005845976.1	hypothetical protein CHLNCDRAFT_59718 [Chlorella variabilis]
550244131	WP_022595213.1	nucleoside hydrolase [Vibrio nigripulchritudo]
563364422	WP_023660760.1	nucleoside hydrolase [Pseudomonas taiwanensis]
209549718	YP_002281635.1	inosine/uridine-preferring nucleoside hydrolase [Rhizobium leguminosarum bv. trifolii WSM2304]
495089187	WP_007814010.1	nucleoside hydrolase [Rhizobium sp. CF142]
544233717	ERK46741.1	Inosine-uridine preferring nucleoside hydrolase [[Eubacterium] cylindroides ATCC 27803]
545419659	WP_021658549.1	putative cytidine/uridine-specific hydrolase [Clostridium sp. ATCC 29733]
492950919	WP_006059004.1	nucleoside hydrolase [Holdemania filiformis]
545437603	WP_021675371.1	cytidine/uridine-specific hydrolase [Peptostreptococcaceae bacterium oral taxon 113]
515479737	WP_016913005.1	nucleoside hydrolase [Staphylococcus vitulinus]
495112746	WP_007837566.1	nucleoside hydrolase [Variovorax sp. CF313]
518894467	WP_020050342.1	nucleoside hydrolase [Rhizobium leguminosarum]
497693385	WP_010007569.1	inosine-uridine preferring nucleoside hydrolase [Leuconostoc fallax]
515830768	WP_017261521.1	nucleoside hydrolase [Lactobacillus rossiae]
521091559	WP_020422464.1	purine nucleosidase [Amycolatopsis sp. ATCC 39116]
410929135	XP_003977955.1	PREDICTED: inosine-uridine preferring nucleoside hydrolase-like [Takifugu rubripes]
513867600	WP_016523146.1	hypothetical protein [Treponema medium]
260221343	CBA29810.1	hypothetical protein Csp_A14020 [Curvibacter putative symbiont of Hydra magnipapillata]
490996002	WP_004857729.1	MULTISPECIES: ribonucleoside hydrolase RihC [Enterobacteriaceae]
255076920	XP_002502123.1	inosine-uridine preferring nucleoside hydrolase [Micromonas commoda]
518154609	WP_019324817.1	nucleoside hydrolase [Streptomyces sp. TOR3209]
547240673	WP_021976592.1	nucleoside hydrolase [Ruminococcus sp. CAG:17]
512651475	YP_008109559.1	ribonucleoside hydrolase [Enterobacter sp. R4-368]
516357087	WP_017747120.1	nucleoside hydrolase [Scytonema hofmannii]
495267711	WP_007992466.1	nucleoside hydrolase [Pseudomonas sp. GM48]
490026802	WP_003929279.1	nucleoside hydrolase [Mycobacterium vaccae]
440617267	ELQ80375.1	Inosine/uridine-preferring nucleoside hydrolase [Streptomyces rimosus subsp. rimosus ATCC 10970]
377815994	EHT99102.1	inosine-uridine preferring nucleoside hydrolase [Pantoea stewartii subsp. stewartii DC283]
506380212	WP_015899931.1	ribonucleoside hydrolase RihC [Staphylococcus carnosus]
374985237	YP_004960732.1	ribonucleoside hydrolase 1 [Streptomyces bingchenggensis BCW-1]
495461776	WP_008186468.1	nucleoside hydrolase [Moorea producens]
339638094	CCC17147.1	inosine-uridine nucleoside N-ribohydrolase [Lactobacillus pentosus IG1]
547846822	WP_022254051.1	nucleoside hydrolase [Firmicutes bacterium CAG:466]
300698009	YP_003748670.1	putative ribonucleoside hydrolase (plasmid) [Ralstonia solanacearum CFBP2957]
547264515	WP_021999056.1	nucleoside hydrolase [Acetobacter sp. CAG:977]
498186111	WP_010500267.1	nucleoside hydrolase [Paenibacillus elgii]
515890175	WP_017320758.1	nucleoside hydrolase [cyanobacterium PCC 7702]
523667756	WP_020799073.1	nucleoside hydrolase [Pseudomonas sp. G5(2012)]
517176060	WP_018364878.1	inosine-uridine nucleoside N-ribohydrolase [Streptococcus caballi]
585333414	WP_024215065.1	ribonucleoside hydrolase RihC [Escherichia coli]
544758091	WP_021184947.1	nucleoside hydrolase [Pantoea sp. AS-PWVM4]
517488404	WP_018658981.1	nucleoside hydrolase [Allofustis seminis]
498266860	WP_010581016.1	ribonucleoside hydrolase RihC [Lactobacillus vini]
522159841	WP_020671049.1	purine nucleosidase [Amycolatopsis nigrescens]
488393292	WP_002462677.1	ribonucleoside hydrolase RihC [Staphylococcus simiae]
517839215	WP_019009423.1	nucleoside hydrolase [Deinococcus aquatilis]
289551131	YP_003472035.1	nucleoside hydrolase [Staphylococcus lugdunensis HKU09-01]
379324781	EHY91926.1	ribonucleoside hydrolase RihC [Staphylococcus saprophyticus subsp. saprophyticus KACC 16562]
498460372	WP_010765787.1	ribonucleoside hydrolase RihC [Enterococcus moraviensis]
498197027	WP_010511183.1	nucleoside hydrolase [SAR324 cluster bacterium SCGC AAA001-C10]
544935877	WP_021344257.1	nucleoside hydrolase [Rhodococcus sp. P27]
348030065	YP_004872751.1	Inosine-uridine nucleoside N-ribohydrolase [Glaciecola nitratireducens FR1064]
545419660	WP_021658550.1	putative cytidine/uridine-specific hydrolase [Clostridium sp. ATCC 29733]
345007522	YP_004800068.1	Inosine/uridine-preferring nucleoside hydrolase (plasmid) [Streptomyces violaceusniger Tu 4113]
516206014	WP_017610108.1	nucleoside hydrolase [Nocardiopsis xinjiangensis]
545421401	WP_021660219.1	MULTISPECIES: nucleoside hydrolase [Clostridiales]
493634049	WP_006585899.1	nucleoside hydrolase [Lactobacillus jensenii]
545651980	WP_021759497.1	nucleoside hydrolase [Leifsonia aquatica]
379727375	YP_005319560.1	preQ1-regulated inosine-uridine nucleosidehydrolase [Melissococcus plutonius DAT561]
319791545	YP_004153185.1	inosine/uridine-preferring nucleoside hydrolase [Variovorax paradoxus EPS]
498125644	WP_010439800.1	nucleoside hydrolase [Ruegeria conchae]
386856380	YP_006260557.1	Inosine-uridine preferring nucleoside hydrolase [Deinococcus gobiensis I-0]
512472951	WP_016424722.1	ribonucleoside hydrolase RihC [Staphylococcus sp. HGB0015]
493572270	WP_006525495.1	nucleoside hydrolase [Solobacterium moorei]
434402764	YP_007145649.1	Inosine-uridine nucleoside N-ribohydrolase [Cylindrospermum stagnale PCC 7417]
444353211	YP_007389355.1	Inosine-uridine preferring nucleoside hydrolase (EC 3.2.2.1) [Enterobacter aerogenes EA1509E]
496315015	WP_009024193.1	nucleoside hydrolase [gamma proteobacterium NOR5-3]
150375809	YP_001312405.1	inosine/uridine-preferring nucleoside hydrolase (plasmid) [Sinorhizobium medicae WSM419]
489871345	WP_003774887.1	ribonucleoside hydrolase RihC [Erysipelothrix rhusiopathiae]
515408456	WP_016897509.1	nucleoside hydrolase [Aerococcus viridans]
78061238	YP_371146.1	inosine/uridine-preferring nucleoside hydrolase [Burkholderia lata]
289449638	YP_003474606.1	putative cytidine/uridine-specific hydrolase [Clostridiales genomosp. BVAB3 str. UPII9-5]
545421271	WP_021660097.1	MULTISPECIES: nucleoside hydrolase [Clostridium]
344172242	CCA84874.1	putative ribonucleoside hydrolase [Ralstonia syzygii R24]
242238884	YP_002987065.1	ribosylpyrimidine nucleosidase [Dickeya dadantii Ech703]
284042098	YP_003392438.1	inosine/uridine-preferring nucleoside hydrolase [Conexibacter woesei DSM 14684]
496401811	WP_009110801.1	nucleoside hydrolase [Brenneria sp. EniD312]
75910104	YP_324400.1	inosine/uridine-preferring nucleoside hydrolase [Anabaena variabilis ATCC 29413]
514910947	WP_016635355.1	nucleoside hydrolase [Gardnerella vaginalis]
495568499	WP_008293078.1	nucleoside hydrolase [Congregibacter litoralis]
407718813	YP_006796218.1	pyrimidine-specific ribonucleoside hydrolase [Leuconostoc carnosum JB16]
495332414	WP_008057152.1	nucleoside hydrolase [Pseudomonas sp. GM78]
495087872	WP_007812695.1	nucleoside hydrolase [Rhizobium sp. CF142]
551493191	XP_005798164.1	PREDICTED: inosine-uridine preferring nucleoside hydrolase-like [Xiphophorus maculatus]
516886144	WP_018147893.1	hypothetical protein [Henriciella marina]
545152573	WP_021507891.1	nucleoside hydrolase [Pantoea dispersa]
491600868	WP_005458430.1	inosine-uridine nucleoside N-ribohydrolase [Saccharomonospora cyanea]
488438657	WP_002508042.1	MULTISPECIES: ribonucleoside hydrolase RihC [Staphylococcus]
512503749	WP_016437162.1	nucleoside hydrolase [Streptomyces sp. HGB0020]
517995404	WP_019165612.1	ribonucleoside hydrolase RihC [Staphylococcus delphini]
498037515	WP_010351671.1	nucleoside hydrolase [Streptomyces acidiscabies]
374315000	YP_005061428.1	Inosine-uridine nucleoside N-ribohydrolase [Sphaerochaeta pleomorpha str. Grapes]
495140491	WP_007865298.1	nucleoside hydrolase [[Clostridium] citroniae]
557311396	WP_023387109.1	nucleoside hydrolase [Youngiibacter fragilis]
120402535	YP_952364.1	inosine/uridine-preferring nucleoside hydrolase [Mycobacterium vanbaalenii PYR-1]
551297504	WP_022917530.1	nucleoside hydrolase [Ruania albidiflava]
530775169	EEB05931.2	uridine ribohydrolase [Schizosaccharomyces japonicus yFS275]
490097653	WP_003999569.1	nucleoside hydrolase [Streptomyces viridochromogenes]
490275285	WP_004171289.1	nucleoside hydrolase [Erwinia amylovora]
551319390	WP_022939185.1	nucleoside hydrolase [Dielma fastidiosa]
494756747	WP_007492155.1	nucleoside hydrolase [Streptomyces zinciresistens]
222152886	YP_002562063.1	inosine-uridine preferring nucleoside hydrolase [Streptococcus uberis 0140J]
498464704	WP_010770087.1	ribonucleoside hydrolase RihC [Enterococcus phoeniculicola]
551280104	WP_022900216.1	nucleoside hydrolase [Humibacter albus]
510808475	WP_016183229.1	purine nucleosidase [Enterococcus columbae]
188586916	YP_001918461.1	inosine/uridine-preferring nucleoside hydrolase [Natranaerobius thermophilus JW/NM-WN-LF]
557694458	YP_008797512.1	purine nucleosidase [Candidatus Caldiarchaeum subterraneum]
494533755	WP_007323204.1	nucleoside hydrolase [Gordonia araii]
516504115	WP_017892553.1	nucleoside hydrolase [Serratia sp. S4]
493870547	WP_006817083.1	ribonucleoside hydrolase RihC [Yokenella regensburgei]
558087322	WP_023480485.1	ribonucleoside hydrolase RihC [Enterobacter cloacae]
517407168	WP_018579701.1	ribonucleoside hydrolase RihC [Erysipelothrix tonsillarum]
498464964	WP_010770339.1	ribonucleoside hydrolase RihC [Enterococcus caccae]
517990179	WP_019160387.1	nucleoside hydrolase [Ruminococcus sp. JC304]
517237531	WP_018426349.1	hypothetical protein [Hoeflea sp. 108]
495996059	WP_008720638.1	MULTISPECIES: nucleoside hydrolase [unclassified Clostridiales (miscellaneous)]
300871192	YP_003786065.1	inosine-uridine preferring nucleoside hydrolase-domain-containing protein [Brachyspira pilosicoli 95/1000]
432849886	XP_004066661.1	PREDICTED: inosine-uridine preferring nucleoside hydrolase-like [Oryzias latipes]
575418499	ETX03208.1	hypothetical protein ETSY1_00890 [Candidatus Entotheonella sp. TSY1]
516142584	WP_017573164.1	nucleoside hydrolase [Nocardiopsis halotolerans]
521188473	YP_008165291.1	inosine-uridine preferring nucleoside hydrolase [Corynebacterium terpenotabidum Y-11]
221633014	YP_002522239.1	inosine-uridine preferring nucleoside hydrolase [Thermomicrobium roseum DSM 5159]
518978448	WP_020134323.1	nucleoside hydrolase [Streptomyces sp. 351MFTsu5.1]
163839683	YP_001624088.1	inosine-uridine preferring nucleoside hydrolase [Renibacterium salmoninarum ATCC 33209]
294085171	YP_003551931.1	inosine/uridine-preferring nucleoside hydrolase [Candidatus Puniceispirillum marinum IMCC1322]
300718422	YP_003743225.1	inosine/uridine-preferring nucleoside hydrolase [Erwinia billingiae Eb661]
490025614	WP_003928091.1	nucleoside hydrolase [Mycobacterium thermoresistibile]
494094869	WP_007035693.1	nucleoside hydrolase [[Clostridium] bolteae]
571169366	CDL60146.1	Inosine-uridine preferring nucleoside hydrolase [Klebsiella pneumoniae IS39]
302384930	YP_003820752.1	inosine/uridine-preferring nucleoside hydrolase [[Clostridium] saccharolyticum WM1]
573551908	ETT50693.1	ribonucleoside hydrolase 1 [Paenibacillus sp. FSL H8-237]
490170456	WP_004069097.1	nucleoside hydrolase [Clostridium sp. ASF502]
515868464	WP_017299088.1	hypothetical protein [Nodosilinea nodulosa]
530578675	XP_005283263.1	PREDICTED: inosine-uridine preferring nucleoside hydrolase-like [Chrysemys picta bellii]
261410018	YP_003246259.1	Inosine/uridine-preferring nucleoside hydrolase [Paenibacillus sp. Y412MC10]
525970833	YP_007633507.1	Inosine-uridine preferring nucleoside hydrolase [Ralstonia solanacearum FQY_4]
498266859	WP_010581015.1	nucleoside hydrolase [Lactobacillus vini]
545419658	WP_021658548.1	nucleoside hydrolase [Clostridium sp. ATCC 29733]
493417490	WP_006373357.1	nucleoside hydrolase [Streptomyces turgidiscabies]
558538167	EST29402.1	nucleoside hydrolase [Streptomyces roseochromogenus subsp. oscitans DS 12.976]
488921463	WP_002832538.1	ribonucleoside hydrolase RihC [Pediococcus acidilactici]
551275456	WP_022895580.1	nucleoside hydrolase [Corynebacterium-like bacterium B27]
432930927	XP_004081529.1	PREDICTED: inosine-uridine preferring nucleoside hydrolase-like [Oryzias latipes]
322835395	YP_004215421.1	inosine/uridine-preferring nucleoside hydrolase (plasmid) [Rahnella sp. Y9602]
537875685	WP_020990855.1	hypothetical protein [Erysipelotrichaceae bacterium 5_2_54FAA]
490938902	WP_004800737.1	hypothetical protein [[Eubacterium] dolichum]
549049140	CCX11707.1	Similar to Uridine nucleosidase; acc. no. Q04179 [Pyronema omphalodes CBS 100304]
489811089	WP_003714943.1	ribonucleoside hydrolase RihC [Lactobacillus oris]
493281968	WP_006239727.1	inosine-uridine nucleoside N-ribohydrolase [Saccharomonospora xinjiangensis]
498181639	WP_010495795.1	ribonucleoside hydrolase RihC [Lactobacillus acidipiscis]
555236794	WP_023222147.1	nucleoside hydrolase [Salmonella enterica]
498308408	WP_010622564.1	ribonucleoside hydrolase RihC [Lactobacillus suebicus]
493572269	WP_006525494.1	nucleoside hydrolase [Solobacterium moorei]
518828072	WP_019984026.1	nucleoside hydrolase [Streptomyces sp. Amel2xE9]
519358127	WP_020277594.1	nucleoside hydrolase [Streptomyces afghaniensis]
134096953	YP_001102614.1	inosine-uridine preferring nucleoside hydrolase [Saccharopolyspora erythraea NRRL 2338]
493989196	WP_006931954.1	nucleoside hydrolase [Rhodococcus sp. EsD8]
494687146	YP_007952720.1	ribonucleoside hydrolase [Actinoplanes sp. N902-109]
331696016	YP_004332255.1	inosine/uridine-preferring nucleoside hydrolase [Pseudonocardia dioxanivorans CB1190]
408400917	YP_006858880.1	hypothetical protein GGS_0210 [Streptococcus dysgalactiae subsp. equisimilis RE378]
498306080	WP_010620236.1	ribonucleoside hydrolase RihC [Lactobacillus malefermentans]
528489240	XP_005167497.1	uncharacterized protein LOC402865 isoform X1 [Danio rerio]
521042363	WP_020374387.1	nucleoside hydrolase [Sulfobacillus thermosulfidooxidans]
160879959	YP_001558927.1	ribonucleoside hydrolase RihC [Lachnoclostridium phytofermentans ISDg]
529226735	YP_008387556.1	nucleoside hydrolase [Streptomyces collinus Tu 365]
560882269	WP_023640008.1	nucleoside hydrolase [Dickeya zeae]
188535481	YP_001909278.1	inosine/uridine-preferring nucleoside hydrolase [Erwinia tasmaniensis Et1/99]
488369922	WP_002439307.1	ribonucleoside hydrolase RihC [Staphylococcus epidermidis]
495074215	WP_007799040.1	nucleoside hydrolase [Pelagibaca bermudensis]
517241849	WP_018430667.1	nucleoside hydrolase [Hoeflea sp. 108]
522216151	WP_020723263.1	hypothetical protein [Variovorax paradoxus]
495074213	WP_007799038.1	nucleoside hydrolase [Pelagibaca bermudensis]
545384042	WP_021625020.1	nucleoside hydrolase [Atopobium sp. oral taxon 810]
496819429	WP_009372923.1	inosine-uridine nucleoside N-ribohydrolase [Arthrobacter nitrophenolicus]
515829945	WP_017260698.1	pyrimidine-specific ribonucleoside hydrolase RihA [Lactobacillus rossiae]
548379313	XP_005733983.1	PREDICTED: inosine-uridine preferring nucleoside hydrolase-like isoform X1 [Pundamilia nyererei]
562749658	WP_023656763.1	nucleoside hydrolase [Erwinia piriflorinigrans]
515386624	WP_016878145.1	nucleoside hydrolase [Chlorogloeopsis fritschii]
552832751	WP_023028901.1	nucleoside hydrolase [Corynebacterium sp. KPL1824]
551048266	WP_022791600.1	nucleoside hydrolase [Weissella halotolerans]
517904844	WP_019075052.1	nucleoside hydrolase [Streptomyces hokutonensis]
558642457	WP_023513619.1	nucleoside hydrolase [Shinella sp. DD12]
406599008	YP_006744354.1	pyrimidine-specific ribonucleoside hydrolase [Leuconostoc gelidum JB7]
517146163	WP_018334981.1	nucleoside hydrolase [Actinomycetospora chiangmaiensis]
291381227	EFE88745.1	Inosine-uridine preferring nucleoside hydrolase [Bifidobacterium breve DSM 20213 = JCM 1192]
495311663	WP_008036411.1	nucleoside hydrolase [Rhodobacterales bacterium HTCC2255]
269123445	YP_003306022.1	inosine/uridine-preferring nucleoside hydrolase [Streptobacillus moniliformis DSM 12112]
227351976	EEJ42206.1	Inosine-uridine preferring nucleoside hydrolase [Leuconostoc mesenteroides subsp. cremoris ATCC 19254]
570253018	ETO40752.1	Inosine-uridine preferring nucleoside hydrolase [Lactobacillus florum 8D]
407717846	YP_006795251.1	inosine-uridine preferring nucleoside hydrolase [Leuconostoc carnosum JB16]
557222482	YP_008762697.1	inosine/uridine-preferring nucleoside hydrolase [Pseudomonas sp. VLB120]
491467395	WP_005325153.1	nucleoside hydrolase [Corynebacterium pseudogenitalium]
589066337	AHK31196.1	Uridine nucleosidase 1 [Rhodococcus opacus PD630]
310817176	YP_003965140.1	pyrimidine-specific ribonucleoside hydrolase RihA [Ketogulonicigenium vulgare Y25]
493335511	WP_006292535.1	nucleoside hydrolase [Scardovia inopinata]
495048552	WP_007773388.1	nucleoside hydrolase [Mycobacterium colombiense]
113931480	NP_001039191.1	novel protein containing an Inosine-uridine preferring nucleoside hydrolase domain [Xenopus tropicalis]
547867290	WP_022273611.1	hypothetical protein [Clostridium sp. CAG:58]
256380055	YP_003103715.1	Inosine/uridine-preferring nucleoside hydrolase [Actinosynnema mirum DSM 43827]
403658131	EJZ12877.1	pyrimidine-specific ribonucleoside hydrolase RihA [Mycobacterium fortuitum subsp. fortuitum DSM 46621 = ATCC 6841]
539396924	WP_021010523.1	nucleoside hydrolase [Agrococcus pavilionensis]
517187477	WP_018376295.1	inosine-uridine nucleoside N-ribohydrolase [Streptococcus orisratti]
523264107	AGQ18764.1	inosine-uridine nucleoside N-ribohydrolase, partial [Candidatus Actinomarina minuta]
347534082	YP_004840752.1	Non-specific ribonucleoside hydrolase rihC [Lactobacillus sanfranciscensis TMW 1.1304]
300495556	EFK30711.1	Inosine-uridine preferring nucleoside hydrolase [Lactobacillus plantarum subsp. plantarum ATCC 14917 = JCM 1149 = CGMCC 1.2437]
493974463	WP_006917550.1	ribonucleoside hydrolase RihC [Lactobacillus coleohominis]
296112082	YP_003622464.1	purine nucleosidase [Leuconostoc kimchii IMSNU 11154]
339634740	YP_004726381.1	pyrimidine-specific ribonucleoside hydrolase [Weissella koreensis KACC 15510]
558643821	WP_023514778.1	nucleoside hydrolase [Shinella sp. DD12]
517373059	WP_018547760.1	nucleoside hydrolase [Streptomyces sp. LaPpAH-108]
494736881	WP_007472315.1	ribonucleoside hydrolase RihC [Listeria fleischmannii]
489731814	WP_003635930.1	ribonucleoside hydrolase RihC [Lactobacillus hilgardii]
494294864	WP_007167958.1	MULTISPECIES: nucleoside hydrolase [Mycobacterium]
403489977	EJY95532.1	ribonucleoside hydrolase RihC [Staphylococcus arlettae CVD059]
510829071	WP_016202056.1	nucleoside hydrolase [Bacillus nealsonii]
291298179	YP_003509457.1	inosine/uridine-preferring nucleoside hydrolase [Stackebrandtia nassauensis DSM 44728]
586969238	EWT04765.1	ribonucleoside hydrolase [Intrasporangium chromatireducens Q5-1]
470177259	YP_007563303.1	putative pyrimidine-specific ribonucleoside hydrolase [Ilumatobacter coccineus YM16-304]
336119525	YP_004574302.1	ribonucleoside hydrolase [Microlunatus phosphovorus NM-1]
496446621	WP_009155466.1	inosine-uridine nucleoside N-ribohydrolase [Saccharomonospora marina]
493334199	WP_006291262.1	nucleoside hydrolase [Parascardovia denticolens]
490124954	WP_004025433.1	ribonucleoside hydrolase RihC [Mycoplasma iowae]
551262264	WP_022882495.1	nucleoside hydrolase [Gryllotalpicola ginsengisoli]
147905049	NP_001089621.1	uncharacterized protein LOC734681 [Xenopus laevis]
586734377	EAR99767.2	inosine-uridine preferring nucleoside hydrolase (macronuclear) [Tetrahymena thermophila SB210]
530318724	YP_008404697.1	purine nucleosidase [Paracoccus aminophilus JCM 7686]
493676623	WP_006626887.1	ribonucleoside hydrolase [Bulleidia extructa]
497693074	WP_010007258.1	nucleoside hydrolase [Leuconostoc fallax]
518206082	WP_019376290.1	ribonucleoside hydrolase RihC [Virgibacillus halodenitrificans]
522005068	WP_020516339.1	nucleoside hydrolase [Actinoplanes globisporus]
320333632	YP_004170343.1	Uridine nucleosidase [Deinococcus maricopensis DSM 21211]
545658135	WP_021765065.1	nucleoside hydrolase [Leifsonia aquatica]
167644276	YP_001681939.1	inosine/uridine-preferring nucleoside hydrolase [Caulobacter sp. K31]
516952345	WP_018181834.1	nucleoside hydrolase [Kaistia granuli]
547192690	WP_021934318.1	nucleoside hydrolase [Firmicutes bacterium CAG:124]
92097682	AAI15130.1	Si:dkey-98p3.7 [Danio rerio]
345568730	EGX51623.1	hypothetical protein AOL_s00054g322 [Arthrobotrys oligospora ATCC 24927]
518249769	WP_019419977.1	ribosylpyrimidine nucleosidase [Paenibacillus sp. OSY-SE]
521986939	WP_020498210.1	nucleoside hydrolase [Sciscionella marina]
557915479	WP_023472322.1	nucleoside hydrolase [Betaproteobacteria bacterium MOLA814]
392415010	YP_006451615.1	Inosine-uridine nucleoside N-ribohydrolase [Mycobacterium chubuense NBB4]
551531318	XP_005817111.1	PREDICTED: inosine-uridine preferring nucleoside hydrolase-like [Xiphophorus maculatus]
333919607	YP_004493188.1	Purine nucleosidase [Amycolicicoccus subflavus DQS3-9A1]
565877999	WP_023959301.1	nucleoside hydrolase [Williamsia sp. D3]
551154448	WP_022813252.1	MULTISPECIES: uridine nucleosidase [Poribacteria]
490151656	WP_004050339.1	ribonucleoside hydrolase RihC [Lactobacillus murinus]
489902711	WP_003806144.1	nucleoside hydrolase [Arthrobacter globiformis]
546167141	WP_021808912.1	nucleoside hydrolase [Leifsonia rubra]
494371031	WP_007198615.1	nucleoside hydrolase [Hoeflea phototrophica]
588485372	GAF37429.1	inosine-uridine preferring nucleoside hydrolase [Lactobacillus farraginis DSM 18382 = JCM 14108]
496032020	WP_008756527.1	nucleoside hydrolase [Rhodobacteraceae bacterium KLH11]
497984275	WP_010298431.1	inosine-uridine preferring nucleoside hydrolase [Clostridium senegalense]
577776313	EUJ37120.1	ribonucleoside hydrolase RihC [Brochothrix campestris FSL F6-1037]
516876184	WP_018142500.1	nucleoside hydrolase [Alloscardovia criceti]
498461143	WP_010766550.1	ribonucleoside hydrolase RihC [Enterococcus moraviensis]
570361720	WP_024109842.1	nucleoside hydrolase [Dickeya dianthicola]
547867924	WP_022274214.1	nucleoside hydrolase [Clostridium sp. CAG:58]
528317263	EPY51839.1	uridine ribohydrolase [Schizosaccharomyces cryophilus OY26]
384532733	YP_005718337.1	ribosylpyrimidine nucleosidase (plasmid) [Sinorhizobium meliloti BL225C]
515391990	WP_016881361.1	nucleoside hydrolase [Rhodococcus sp. DK17]
495110234	WP_007835055.1	inosine-uridine preferring nucleoside hydrolase [Variovorax sp. CF313]
551505961	XP_005804513.1	PREDICTED: inosine-uridine preferring nucleoside hydrolase-like [Xiphophorus maculatus]
551268691	WP_022888859.1	nucleoside hydrolase [Agromyces italicus]
493834046	WP_006781301.1	nucleoside hydrolase [Hungatella hathewayi]
513873499	WP_016526050.1	ribonucleoside hydrolase RihC [Treponema maltophilum]
517395776	WP_018569095.1	nucleoside hydrolase [Streptomyces sp. PsTaAH-124]
585380724	GAF24415.1	inosine-uridine preferring nucleoside hydrolase [Bacillus sp. JCM 19047]
496845446	WP_009383691.1	ribonucleoside hydrolase RihC [Staphylococcus massiliensis]
443698699	ELT98557.1	hypothetical protein CAPTEDRAFT_226345 [Capitella teleta]
497061664	WP_009452802.1	nucleoside hydrolase [Nitratireductor indicus]
558226703	XP_006137449.1	PREDICTED: inosine-uridine preferring nucleoside hydrolase-like [Pelodiscus sinensis]
119867245	YP_937197.1	inosine/uridine-preferring nucleoside hydrolase [Mycobacterium sp. KMS]
498060861	WP_010375017.1	ribonucleoside hydrolase RihC [Weissella cibaria]
493899029	WP_006844857.1	ribonucleoside hydrolase RihC [Weissella koreensis]
313678942	YP_004056681.1	inosine/uridine-preferring nucleoside hydrolase [Oceanithermus profundus DSM 14977]
545420514	WP_021659375.1	MULTISPECIES: pyrimidine-specific ribonucleoside hydrolase RihB [Clostridiales]
526204042	EPS44290.1	hypothetical protein H072_1725 [Dactylellina haptotyla CBS 200.50]
493884396	WP_006830581.1	nucleoside hydrolase [Planococcus antarcticus]
406599428	YP_006744774.1	inosine-uridine preferring nucleoside hydrolase [Leuconostoc gelidum JB7]
545415548	WP_021654498.1	ribonucleoside hydrolase RihC [Clostridiales bacterium oral taxon 876]
551353509	WP_022972870.1	inosine-uridine preferring nucleoside hydrolase [Xanthomonas maliensis]
495466229	WP_008190920.1	nucleoside hydrolase [Moorea producens]
47218902	CAG05668.1	unnamed protein product [Tetraodon nigroviridis]
490772502	WP_004634723.1	ribonucleoside hydrolase RihC [Dolosigranulum pigrum]
489597228	WP_003501671.1	MULTISPECIES: inosine-uridine nucleoside N-ribohydrolase [Clostridiales]
489703684	WP_003607821.1	ribonucleoside hydrolase RihC [Weissella confusa]
515498121	WP_016931375.1	MULTISPECIES: ribonucleoside hydrolase RihC [Staphylococcus]
493373490	WP_006329801.1	nucleoside hydrolase [Mesorhizobium sp. STM 4661]
494805200	WP_007540608.1	nucleoside hydrolase [Candidatus Aquiluna sp. IMCC13023]
518954213	WP_020110088.1	MULTISPECIES: hypothetical protein [Rhodococcus]
575548774	ETX49176.1	hypothetical protein P805_00042 [Serratia marcescens BIDMC 44]
118399597	XP_001032123.1	inosine-uridine preferring nucleoside hydrolase [Tetrahymena thermophila SB210]
410896600	XP_003961787.1	PREDICTED: inosine-uridine preferring nucleoside hydrolase-like [Takifugu rubripes]
546949343	WP_021905929.1	nucleoside hydrolase [Clostridium sp. CAG:81]
493955762	WP_006899470.1	ribonucleoside hydrolase [Gordonia paraffinivorans]
518934358	WP_020090233.1	ribonucleoside hydrolase RihC [Lactobacillus parabrevis]
515499960	WP_016933214.1	nucleoside hydrolase [Rhodococcus sp. R1101]
565985229	YP_008906021.1	nucleoside hydrolase [Mycobacterium neoaurum VKM Ac-1815D]
496378951	WP_009087941.1	nucleoside hydrolase [Pantoea sp. Sc1]
495541841	WP_008266420.1	inosine-uridine preferring nucleoside hydrolase [Stenotrophomonas sp. SKA14]
227352987	EEJ43159.1	Inosine-uridine preferring nucleoside hydrolase [Leuconostoc mesenteroides subsp. cremoris ATCC 19254]
497458678	WP_009772876.1	nucleoside hydrolase [marine actinobacterium PHSC20C1]
515348608	WP_016862751.1	nucleoside hydrolase [Fischerella muscicola]
495909389	WP_008633968.1	inosine/uridine-preferring nucleoside hydrolase [Halobacillus sp. BAB-2008]
497685574	WP_009999758.1	ribonucleoside hydrolase RihC [Leuconostoc lactis]
557311395	WP_023387108.1	nucleoside hydrolase [Youngiibacter fragilis]
517713731	WP_018883939.1	MULTISPECIES: ribosylpyrimidine nucleosidase [Paenibacillus]
497458371	WP_009772569.1	nucleoside hydrolase [marine actinobacterium PHSC20C1]
323402709	EGA95034.1	cytidine/uridine-specific hydrolase [[Clostridium] symbiosum WAL-14163]
162448208	YP_001621340.1	ribonucleoside hydrolase RihC [Acholeplasma laidlawii PG-8A]
512621306	WP_016457733.1	nucleoside hydrolase [Corynebacterium pyruviciproducens]
588477406	GAF38418.1	preQ1-regulated inosine-uridine nucleoside hydrolase [Lactobacillus composti DSM 18527 = JCM 14202]
379708845	YP_005264050.1	nucleoside hydrolase [Nocardia cyriacigeorgica GUH-2]
488673752	WP_002602538.1	nucleoside hydrolase [Hungatella hathewayi]
490696509	WP_004560146.1	ribonucleoside hydrolase RihC [Weissella confusa]
498454005	WP_010759482.1	purine nucleosidase [Enterococcus pallens]
422798150	EKU26300.1	pyrimidine-specific ribonucleoside hydrolase [Xanthomonas translucens pv. graminis ART-Xtg29]
316900826	EFV22799.1	inosine-uridine preferring nucleoside hydrolase [Anaerostipes sp. 3_2_56FAA]
498801227	WP_010839678.1	purine nucleosidase [Rhodococcus rhodnii]
516953897	WP_018182104.1	nucleoside hydrolase [Kaistia granuli]
567899088	XP_006442032.1	hypothetical protein CICLE_v10023374mg [Citrus clementina]
116669574	YP_830507.1	inosine/uridine-preferring nucleoside hydrolase [Arthrobacter sp. FB24]
516117706	WP_017548286.1	nucleoside hydrolase [Salinicoccus carnicancri]
497450899	WP_009765097.1	ribonucleoside hydrolase RihC [Weissella ceti]
489140429	WP_003050203.1	ribonucleoside hydrolase [Streptococcus dysgalactiae]
406599009	YP_006744355.1	ribonucleoside hydrolase RihC [Leuconostoc gelidum JB7]
495144981	WP_007869788.1	nucleoside hydrolase [[Clostridium] citroniae]
575466146	ETX11866.1	ribonucleoside hydrolase [Marinomonas ushuaiensis DSM 15871]
512513914	WP_016440683.1	nucleoside hydrolase [Coprococcus sp. HPP0048]
573903155	XP_006639301.1	PREDICTED: inosine-uridine preferring nucleoside hydrolase-like [Lepisosteus oculatus]
319786303	YP_004145778.1	inosine/uridine-preferring nucleoside hydrolase [Pseudoxanthomonas suwonensis 11-1]
551519885	XP_005811436.1	PREDICTED: inosine-uridine preferring nucleoside hydrolase-like [Xiphophorus maculatus]
547447387	WP_022067239.1	inosine-uridine nucleoside N-ribohydrolase [Blautia sp. CAG:257]
495827230	WP_008551809.1	nucleoside hydrolase [Pseudovibrio sp. JE062]
375137751	YP_004998400.1	Inosine-uridine nucleoside N-ribohydrolase [Mycobacterium rhodesiae NBB3]
511042968	WP_016296948.1	nucleoside hydrolase [Lachnospiraceae bacterium M18-1]
498074899	WP_010389055.1	inosine-uridine preferring nucleoside hydrolase [Leuconostoc inhae]
575844210	ETY75373.1	ribonucleoside hydrolase [Lactobacillus fabifermentans T30PCM01]
260833939	XP_002611969.1	hypothetical protein BRAFLDRAFT_115361 [Branchiostoma floridae]
395527088	XP_003765683.1	PREDICTED: probable uridine nucleosidase 1-like [Sarcophilus harrisii]
516106786	WP_017537366.1	MULTISPECIES: nucleoside hydrolase [Nocardiopsis]
495486271	WP_008210956.1	ribonucleoside hydrolase RihC [Lactobacillus parafarraginis]
516164181	WP_017588934.1	nucleoside hydrolase [Nocardiopsis ganjiahuensis]
573021867	AHF77403.1	Putative inosine-uridine preferring nucleoside hydrolase [Sodalis praecaptivus]
492958197	WP_006066282.1	nucleoside hydrolase [Natronorubrum bangense]
325962434	YP_004240340.1	inosine-uridine nucleoside N-ribohydrolase [Arthrobacter phenanthrenivorans Sphe3]
514880808	WP_016612759.1	ribonucleoside hydrolase RihC [Enterococcus faecium]
491051897	WP_004913548.1	MULTISPECIES: nucleoside hydrolase [Leuconostoc]
551236540	WP_022857020.1	nucleoside hydrolase [Alloscardovia omnicolens]
493833901	WP_006781161.1	nucleoside hydrolase [Hungatella hathewayi]
494194174	WP_007122273.1	ribonucleoside hydrolase RihC [Lactobacillus gastricus]
399986003	YP_006566352.1	inosine-uridine nucleoside hydrolase, IunH [Mycobacterium smegmatis str. MC2 155]
410920926	XP_003973934.1	PREDICTED: inosine-uridine preferring nucleoside hydrolase-like [Takifugu rubripes]
490268223	WP_004164772.1	ribonucleoside hydrolase RihC [Leuconostoc mesenteroides]
495991861	WP_008716440.1	purine nucleosidase [Rhodococcus sp. AW25M09]
255576444	XP_002529114.1	inosine-uridine preferring nucleoside hydrolase, putative [Ricinus communis]
297585392	YP_003701172.1	Inosine/uridine-preferring nucleoside hydrolase [[Bacillus] selenitireducens MLS10]
381336385	YP_005174160.1	ribonucleoside hydrolase RihC [Leuconostoc mesenteroides subsp. mesenteroides J18]
493825149	WP_006772611.1	nucleoside hydrolase [Hungatella hathewayi]
488640443	WP_002577101.1	nucleoside hydrolase [[Clostridium] bolteae]
497967738	WP_010281894.1	ribonucleoside hydrolase RihC [Leuconostoc pseudomesenteroides]
516860881	WP_018134613.1	hypothetical protein [Acaricomes phytoseiuli]
548226197	WP_022445085.1	nucleoside hydrolase [Faecalibacterium sp. CAG:74]
518953078	WP_020108953.1	hypothetical protein [Nocardia sp. 348MFTsu5.1]
517876674	WP_019046882.1	MULTISPECIES: nucleoside hydrolase [Actinobacteria]
407719009	YP_006796414.1	ribonucleoside hydrolase RihC [Leuconostoc carnosum JB16]
515567376	WP_017000209.1	hypothetical protein [Staphylococcus lentus]
443688499	ELT91171.1	hypothetical protein CAPTEDRAFT_160180 [Capitella teleta]
284045261	YP_003395601.1	inosine/uridine-preferring nucleoside hydrolase [Conexibacter woesei DSM 14684]
585389036	GAF11296.1	inosine-uridine preferring nucleoside hydrolase [Bacillus sp. JCM 19045]
516214124	WP_017618087.1	hypothetical protein [Nocardiopsis gilva]
386408613	EIJ23522.1	inosine-uridine preferring nucleoside hydrolase [Bifidobacterium longum subsp. longum 2-2B]
331694599	YP_004330838.1	inosine/uridine-preferring nucleoside hydrolase [Pseudonocardia dioxanivorans CB1190]
482805231	EOA82330.1	hypothetical protein SETTUDRAFT_165741 [Setosphaeria turcica Et28A]
516359686	WP_017749719.1	nucleoside hydrolase [Scytonema hofmannii]
556977198	XP_005995902.1	PREDICTED: probable uridine nucleosidase 1-like isoform X1 [Latimeria chalumnae]
296110795	YP_003621176.1	purine nucleosidase [Leuconostoc kimchii IMSNU 11154]
498367654	WP_010681810.1	nucleoside hydrolase [Leuconostoc lactis]
498456612	WP_010762061.1	ribonucleoside hydrolase RihC [Enterococcus haemoperoxidus]
449668544	XP_002166145.2	PREDICTED: uncharacterized protein C1683.06c-like [Hydra vulgaris]
494799899	WP_007535307.1	ribonucleoside hydrolase [Rhodococcus triatomae]
517407899	WP_018580372.1	nucleoside hydrolase [Erysipelothrix tonsillarum]
121701665	XP_001269097.1	inosine-uridine preferring nucleoside hydrolase [Aspergillus clavatus NRRL 1]
187607426	NP_001120034.1	uncharacterized protein LOC100145000 [Xenopus tropicalis]
269119379	YP_003307556.1	inosine/uridine-preferring nucleoside hydrolase [Sebaldella termitidis ATCC 33386]
490209062	WP_004107468.1	nucleoside hydrolase [Rhizobium freirei]
516959039	WP_018184781.1	nucleoside hydrolase [Kaistia granuli]
564229936	XP_006259407.1	PREDICTED: inosine-uridine preferring nucleoside hydrolase [Alligator mississippiensis]
584025194	XP_006807196.1	PREDICTED: inosine-uridine preferring nucleoside hydrolase-like [Neolamprologus brichardi]
573589181	ETT87392.1	ribonucleoside hydrolase 1 [Viridibacillus arenosi FSL R5-213]
497958297	WP_010272453.1	nucleoside hydrolase [Paenibacillus senegalensis]
491532051	WP_005389674.1	nucleoside hydrolase [Corynebacterium glucuronolyticum]
269839340	YP_003324032.1	inosine/uridine-preferring nucleoside hydrolase [Thermobaculum terrenum ATCC BAA-798]
317052968	YP_004119322.1	inosine/uridine-preferring nucleoside hydrolase (plasmid) [Pantoea sp. At-9b]
570762234	AHF18899.1	Inosine-uridine nucleoside N-ribohydrolase [Leuconostoc mesenteroides KFRI-MG]
576332899	ETZ27526.1	inosine-uridine preferring nucleoside hydrolase family protein [Mycobacterium intracellulare MIN_052511_1280]
517762771	WP_018932979.1	ribosylpyrimidine nucleosidase [Gracilibacillus lacisalsi]
546572350	WP_021878141.1	hypothetical protein [Paenibacillus sp. P22]
491838150	WP_005625659.1	nucleoside hydrolase [Mycobacterium hassiacum]
334346806	XP_001367847.2	PREDICTED: inosine-uridine preferring nucleoside hydrolase-like [Monodelphis domestica]
493496777	WP_006451362.1	inosine-uridine preferring nucleoside hydrolase [Xanthomonas gardneri]
551048265	WP_022791599.1	ribonucleoside hydrolase RihC [Weissella halotolerans]
498336098	WP_010650254.1	nucleoside hydrolase [Oceanobacillus massiliensis]
497966454	WP_010280610.1	nucleoside hydrolase [Leuconostoc pseudomesenteroides]
490016683	WP_003919225.1	nucleoside hydrolase [Mycobacterium xenopi]
54024518	YP_118760.1	nucleoside hydrolase [Nocardia farcinica IFM 10152]
511036159	WP_016290194.1	nucleoside hydrolase [Lachnospiraceae bacterium 28-4]
586604456	AHJ66216.1	Inosine-uridine preferring nucleoside hydrolase [Granulibacter bethesdensis CGDNIH4]
493545465	WP_006499303.1	ribonucleoside hydrolase RihC [Lactobacillus mucosae]
505339298	WP_015526400.1	inosine-uridine nucleoside N-ribohydrolase [Ruminococcus sp. CAG:90]
383764357	YP_005443339.1	putative ribonucleoside hydrolase [Caldilinea aerophila DSM 14535 = NBRC 104270]
495029619	WP_007755175.1	nucleoside hydrolase [Rhizobium sp. CF080]
489898149	WP_003801591.1	nucleoside hydrolase [Arthrobacter globiformis]
510811293	WP_016186038.1	nucleoside hydrolase [Enterococcus sulfureus]
317121092	YP_004101095.1	inosine/uridine-preferring nucleoside hydrolase [Thermaerobacter marianensis DSM 12885]
517185216	WP_018374034.1	ribonucleoside hydrolase RihC [Streptococcus merionis]
491417555	WP_005275357.1	inosine/uridine-preferring nucleoside hydrolase [Arthrobacter crystallopoietes]
489942132	WP_003845439.1	nucleoside hydrolase [Corynebacterium ammoniagenes]
260836343	XP_002613165.1	hypothetical protein BRAFLDRAFT_278006 [Branchiostoma floridae]
377810352	YP_005005573.1	non-specific ribonucleoside hydrolase rihC [Pediococcus claussenii ATCC BAA-344]
492756113	WP_005952264.1	nucleoside hydrolase [Blautia hydrogenotrophica]
489615277	WP_003519718.1	nucleoside hydrolase [Agrobacterium tumefaciens]
472587106	EMS24605.1	uridine nucleosidase Urh1 [Rhodotorula toruloides NP11]
89055731	YP_511182.1	inosine/uridine-preferring nucleoside hydrolase [Jannaschia sp. CCS1]
491042680	WP_004904346.1	nucleoside hydrolase [Leuconostoc citreum]
502328730	WP_012765061.1	nucleoside hydrolase [Dickeya paradisiaca]
518223398	WP_019393606.1	ribosylpyrimidine nucleosidase [Bacillus endophyticus]
433645976	YP_007290978.1	Inosine-uridine nucleoside N-ribohydrolase [Mycobacterium smegmatis JS623]
517036935	WP_018225753.1	hypothetical protein [actinobacterium SCGC AAA044-N04]
494733915	WP_007469726.1	nucleoside hydrolase [Segniliparus rugosus]
522100947	WP_020612156.1	nucleoside hydrolase [Sediminispirochaeta bajacaliforniensis]
528061114	EPX70678.1	uridine ribohydrolase [Schizosaccharomyces octosporus yFS286]
518852682	WP_020008572.1	nucleoside hydrolase [Salinicoccus albus]
470394940	XP_004335021.1	inosineuridine nucleoside N-ribohydrolase [Acanthamoeba castellanii str. Neff]
295689767	YP_003593460.1	inosine/uridine-preferring nucleoside hydrolase [Caulobacter segnis ATCC 21756]
515926134	WP_017356717.1	inosine-uridine preferring nucleoside hydrolase [Stenotrophomonas maltophilia]
491432926	WP_005290719.1	inosine-uridine nucleoside N-ribohydrolase [Corynebacterium genitalium]
251790209	YP_003004930.1	Inosine/uridine-preferring nucleoside hydrolase [Dickeya zeae Ech1591]
494482401	WP_007271876.1	inosine-uridine preferring nucleoside hydrolase [Paeniglutamicibacter gangotriensis]
571140112	ETP69403.1	hypothetical protein G159_07410 [Planomicrobium glaciei CHR43]
363995732	EHM16949.1	putative nucleoside hydrolase IunH [Mycobacterium abscessus subsp. bolletii BD]
493676624	WP_006626888.1	nucleoside hydrolase [Bulleidia extructa]
491038177	WP_004899846.1	nucleoside hydrolase [Leuconostoc citreum]
545419678	WP_021658568.1	nucleoside hydrolase [Clostridium sp. ATCC 29733]
374315467	YP_005061895.1	Inosine-uridine nucleoside N-ribohydrolase [Sphaerochaeta pleomorpha str. Grapes]
517992655	WP_019162863.1	nucleoside hydrolase [Ruminococcus sp. JC304]
152965867	YP_001361651.1	inosine/uridine-preferring nucleoside hydrolase [Kineococcus radiotolerans SRS30216 = ATCC BAA-149]
489778521	WP_003682412.1	ribonucleoside hydrolase RihC [Lactobacillus fermentum]
496401812	WP_009110802.1	nucleoside hydrolase [Brenneria sp. EniD312]
586969252	EWT04778.1	nucleoside hydrolase, partial [Intrasporangium chromatireducens Q5-1]
551277345	WP_022897469.1	nucleoside hydrolase [Corynebacterium-like bacterium B27]
491475586	WP_005333327.1	nucleoside hydrolase [Dorea formicigenerans]
491282106	WP_005140177.1	nucleoside hydrolase [Mycobacterium rhodesiae]
551263100	WP_022883311.1	nucleoside hydrolase [Glaciibacter superstes]
384201157	YP_005586904.1	inosine-uridine preferring nucleoside hydrolase [Bifidobacterium longum subsp. longum KACC 91563]
549142460	CCV65212.1	Inosine-uridine preferring nucleoside hydrolase [Acholeplasma brassicae]
320041238	EFW23171.1	inosine-uridine preferring nucleoside hydrolase [Coccidioides posadasii str. Silveira]
516075874	WP_017506457.1	nucleoside hydrolase [alpha proteobacterium L41A]
563296844	ESZ97023.1	hypothetical protein SBOR_2568 [Sclerotinia borealis F-4128]
498027382	WP_010341538.1	inosine-uridine preferring nucleoside hydrolase [Xanthomonas sacchari]
504317343	WP_014504445.1	inosine-uridine preferring nucleoside hydrolase [Xanthomonas oryzae]
489262222	WP_003170080.1	nucleoside hydrolase [Brevundimonas diminuta]
517517275	WP_018687483.1	nucleoside hydrolase [Ahrensia kielensis]
385799310	YP_005835714.1	inosine/uridine-preferring nucleoside hydrolase [Halanaerobium praevalens DSM 2228]
325970762	YP_004246953.1	ribosylpyrimidine nucleosidase [Sphaerochaeta globosa str. Buddy]
308804015	XP_003079320.1	Predicted inosine-uridine preferring nucleoside hydrolase (ISS) [Ostreococcus tauri]
491039626	WP_004901295.1	ribonucleoside hydrolase RihC [Leuconostoc citreum]
522101789	WP_020612998.1	nucleoside hydrolase [Sediminispirochaeta bajacaliforniensis]
589099121	XP_006961583.1	nucleoside hydrolase [Trichoderma reesei QM6a]
514571501	EPI34726.1	putative cytidine/uridine-specific hydrolase [Enterococcus faecalis WKS-26-18-2]
516948706	WP_018179354.1	hypothetical protein [Gordonia kroppenstedtii]
516421772	WP_017811170.1	hypothetical protein [Paenibacillus sp. A9]
516114852	WP_017545432.1	nucleoside hydrolase [Nocardiopsis prasina]
516210900	WP_017614863.1	nucleoside hydrolase [Nocardiopsis salina]
495094669	WP_007819492.1	nucleoside hydrolase [Rhizobium sp. CF142]
339629232	YP_004720875.1	cytidine/uridine-specific hydrolase [Sulfobacillus acidophilus TPY]
493481344	WP_006436221.1	ribonucleoside hydrolase [Gordonia amicalis]
523264333	AGQ18931.1	inosine-uridine nucleoside N-ribohydrolase [Candidatus Actinomarina minuta]
19114637	NP_593725.1	uridine ribohydrolase (predicted) [Schizosaccharomyces pombe]
358371787	GAA88393.1	nucleoside hydrolase [Aspergillus kawachii IFO 4308]
488672416	WP_002601206.1	nucleoside hydrolase [Hungatella hathewayi]
492978659	WP_006076234.1	nucleoside hydrolase [Halococcus saccharolyticus]
310778866	YP_003967199.1	inosine/uridine-preferring nucleoside hydrolase [Ilyobacter polytropus DSM 2926]
496434862	WP_009143709.1	nucleoside hydrolase [Succinatimonas hippei]
488916815	WP_002827890.1	ribonucleoside hydrolase RihC [Weissella paramesenteroides]
546478541	WP_021869695.1	nucleoside hydrolase [Clostridium sp. CAG:7]
584242146	EWG61733.1	nucleoside hydrolase [Mycobacterium aromaticivorans JS19b1 = JCM 16368]
570360510	WP_024108632.1	nucleoside hydrolase [Dickeya dianthicola]
493376660	WP_006332950.1	nucleoside hydrolase [Gordonia rhizosphera]
511042764	WP_016296744.1	nucleoside hydrolase [Lachnospiraceae bacterium M18-1]
491052612	WP_004914263.1	MULTISPECIES: ribonucleoside hydrolase RihC [Leuconostoc]
556110341	ESO98993.1	hypothetical protein LOTGIDRAFT_158961 [Lottia gigantea]
327268122	XP_003218847.1	PREDICTED: probable uridine nucleosidase 2 isoform X2 [Anolis carolinensis]
551072546	WP_022799699.1	hypothetical protein [Deinococcus sp. 2009]
545450957	WP_021687962.1	ribonucleoside hydrolase RihC [Treponema lecithinolyticum]
495151925	WP_007876731.1	nucleoside hydrolase [Herbaspirillum sp. CF444]
341820638	CCC56927.1	putative ribosylpyrimidine nucleosidase [Weissella thailandensis fsh4-2]
357385654	YP_004900378.1	inosine-uridine preferring nucleoside hydrolase [Pelagibacterium halotolerans B2]
496000055	WP_008724634.1	nucleoside hydrolase [Clostridiales bacterium 1_7_47FAA]
586592224	GAF31970.1	nucleoside hydrolase [Nocardia seriolae N-2927]
145347051	XP_001417992.1	predicted protein [Ostreococcus lucimarinus CCE9901]
517359689	WP_018535181.1	nucleoside hydrolase [Streptomyces sp. HmicA12]
448244396	YP_007408449.1	hypothetical protein SMWW4_v1c46430 [Serratia marcescens WW4]
494953625	WP_007679653.1	nucleoside hydrolase [alpha proteobacterium BAL199]
496665071	WP_009307561.1	nucleoside hydrolase [Streptomyces ipomoeae]
557608491	YP_008780580.1	ribonucleoside hydrolase [Pediococcus pentosaceus SL4]
407645122	YP_006808881.1	nucleoside hydrolase [Nocardia brasiliensis ATCC 700358]
118373638	XP_001020012.1	Inosine-uridine preferring nucleoside hydrolase family protein (macronuclear) [Tetrahymena thermophila]
477591334	ENI08406.1	hypothetical protein COCC4DRAFT_30289 [Bipolaris maydis ATCC 48331]
494640748	WP_007398692.1	hypothetical protein [Gluconacetobacter sp. SXCC-1]
558636659	WP_023511490.1	nucleoside hydrolase [Sporolactobacillus laevolacticus]
386415257	EIJ29790.1	inosine-uridine preferring nucleoside hydrolase [Bifidobacterium longum subsp. longum 44B]
494446816	WP_007239231.1	nucleoside hydrolase [Gordonia otitidis]
544879017	WP_021292032.1	MULTISPECIES: hypothetical protein [Virgibacillus]
564223394	ETB53726.1	nucleoside hydrolase [Mycobacterium avium 10-5560]
512592369	YP_008100211.1	inosine-uridine preferring nucleoside hydrolase [Lactobacillus reuteri I5007]
490744262	WP_004606570.1	nucleoside hydrolase [[Clostridium] scindens]
521988510	WP_020499781.1	nucleoside hydrolase [Sciscionella marina]
517177950	WP_018366768.1	hypothetical protein [Streptococcus didelphis]
488672427	WP_002601217.1	nucleoside hydrolase [Hungatella hathewayi]
518437202	WP_019607409.1	nucleoside hydrolase [Nocardiopsis sp. CNS-639]
303278208	XP_003058397.1	predicted protein, partial [Micromonas pusilla CCMP1545]
171687847	XP_001908864.1	hypothetical protein [Podospora anserina S mat+]
491632576	WP_005490112.1	ribonucleoside hydrolase RihC [Halanaerobium saccharolyticum]
350410729	XP_003489122.1	PREDICTED: inosine-uridine preferring nucleoside hydrolase-like [Bombus impatiens]
517430756	WP_018601705.1	nucleoside hydrolase [Mycobacterium sp. 155]
517238504	WP_018427322.1	hypothetical protein [Hoeflea sp. 108]
493414210	WP_006370130.1	nucleoside hydrolase [Gordonia polyisoprenivorans]
523607775	WP_020761114.1	nucleoside hydrolase [Gardnerella vaginalis]
491315545	WP_005173523.1	ribonucleoside hydrolase [Gordonia aichiensis]
556109190	ESO97842.1	hypothetical protein LOTGIDRAFT_208999 [Lottia gigantea]
429848446	ELA23926.1	inosine-uridine preferring nucleoside hydrolase [Colletotrichum gloeosporioides Nara gc5]
395527104	XP_003765691.1	PREDICTED: probable uridine nucleosidase 1-like [Sarcophilus harrisii]
587671299	EWY93640.1	hypothetical protein FOYG_06749 [Fusarium oxysporum FOSC 3-a]
48762773	AAT46469.1	ribonucleoside hydrolase 2 [Corynebacterium stationis]
573480435	AHF98845.1	nucleoside hydrolase [Halostagnicola larsenii XH-48]
494470547	WP_007260025.1	nucleoside hydrolase [Natronolimnobius innermongolicus]
545421270	WP_021660096.1	MULTISPECIES: putative cytidine/uridine-specific hydrolase [Clostridium]
212542657	XP_002151483.1	nucleoside hydrolase, putative [Talaromyces marneffei ATCC 18224]
586963972	EWT00029.1	nucleoside hydrolase [Intrasporangium oryzae NRRL B-24470]
302805063	XP_002984283.1	hypothetical protein SELMODRAFT_180819 [Selaginella moellendorffii]
530788173	WP_020963743.1	nucleoside hydrolase [Streptomyces albulus]
157167469	XP_001654811.1	AAEL002176-PA, partial [Aedes aegypti]
367043688	XP_003652224.1	hypothetical protein THITE_55699 [Thielavia terrestris NRRL 8126]
358387143	EHK24738.1	hypothetical protein TRIVIDRAFT_72019 [Trichoderma virens Gv29-8]
386849958	YP_006267971.1	purine nucleosidase [Actinoplanes sp. SE50/110]
494823983	EON61302.1	hypothetical protein W97_00515 [Coniosporium apollinis CBS 100218]
146303551	YP_001190867.1	inosine/uridine-preferring nucleoside hydrolase [Metallosphaera sedula DSM 5348]
497918323	WP_010232479.1	MULTISPECIES: inosine-uridine nucleoside N-ribohydrolase [Pseudonocardia]
497700432	WP_010014616.1	inosine-uridine nucleoside [Lactobacillus coryniformis]
495136533	WP_007861341.1	nucleoside hydrolase [[Clostridium] citroniae]
545420811	WP_021659659.1	MULTISPECIES: nucleoside hydrolase [Clostridium]
383862955	XP_003706948.1	PREDICTED: inosine-uridine preferring nucleoside hydrolase-like [Megachile rotundata]
557694314	YP_008797368.1	inosine/uridine-preferring nucleoside hydrolase [Candidatus Caldiarchaeum subterraneum]
498178794	WP_010492950.1	hypothetical protein [Paenibacillus elgii]
378729250	EHY55709.1	DNA glycosylase [Exophiala dermatitidis NIH/UT8656]
545421814	WP_021660615.1	MULTISPECIES: cytidine/uridine-specific hydrolase [Clostridium]
116670211	YP_831144.1	inosine/uridine-preferring nucleoside hydrolase [Arthrobacter sp. FB24]
493347593	WP_006304336.1	nucleoside hydrolase [Atopobium vaginae]
515830011	WP_017260764.1	ribonucleoside hydrolase RihC [Lactobacillus rossiae]
326802864	YP_004320682.1	putative cytidine/uridine-specific hydrolase [Aerococcus urinae ACS-120-V-Col10a]
516719729	WP_018063113.1	hypothetical protein [Martelella mediterranea]
490118569	WP_004019107.1	nucleoside hydrolase [Gordonia terrae]
470475278	XP_004342143.1	purine nucleosidase [Acanthamoeba castellanii str. Neff]
514921961	WP_016643527.1	nucleoside hydrolase [Streptomyces aurantiacus]
516172670	WP_017592922.1	nucleoside hydrolase [Nocardiopsis potens]
498202430	WP_010516586.1	nucleoside hydrolase [Komagataeibacter oboediens]
568162918	YP_008946209.1	nucleoside hydrolase [Sulfolobus acidocaldarius SUSAZ]
347831951	CCD47648.1	similar to inosine-uridine preferring nucleoside hydrolase [Botrytis cinerea T4]
283782067	YP_003372822.1	inosine/uridine-preferring nucleoside hydrolase [Pirellula staleyi DSM 6068]
522139130	WP_020650339.1	nucleoside hydrolase [Solimonas variicoloris]
516404947	WP_017794345.1	hypothetical protein [Leucobacter salsicius]
516607895	WP_017982915.1	nucleoside hydrolase [Amycolatopsis methanolica]
15922442	NP_378111.1	inosine-uridine preferring nucleoside hydrolase [Sulfolobus tokodaii str. 7]
302384305	YP_003820128.1	inosine/uridine-preferring nucleoside hydrolase [Brevundimonas subvibrioides ATCC 15264]
488906338	WP_002817413.1	ribonucleoside hydrolase RihC [Oenococcus oeni]
402077935	EJT73284.1	inosine-uridine preferring nucleoside hydrolase [Gaeumannomyces tritici R3-111a-1]
521042798	WP_020374822.1	nucleoside hydrolase [Sulfobacillus thermosulfidooxidans]
493875329	WP_006821745.1	MULTISPECIES: nucleoside hydrolase [Corynebacterium]
516974673	WP_018193068.1	MULTISPECIES: hypothetical protein [unclassified Thaumarchaeota (miscellaneous)]
492558471	WP_005885687.1	ribosylpyrimidine nucleosidase [Brevibacterium mcbrellneri]
494466710	WP_007256210.1	nucleoside hydrolase [Oceanicola granulosus]
550648672	WP_022633050.1	nucleoside hydrolase [Dickeya solani]
517602222	WP_018772430.1	nucleoside hydrolase [Arthrobacter sp. 131MFCol6.1]
516447853	WP_017836765.1	hypothetical protein [Dietzia sp. UCD-THP]
545651130	WP_021758666.1	nucleoside hydrolase [Leifsonia aquatica]
493507843	WP_006462235.1	nucleoside hydrolase [Herbaspirillum frisingense]
551255512	WP_022875747.1	nucleoside hydrolase [Arthrobacter sp. PAO19]
339491621	YP_004706126.1	purine nucleosidase [Leuconostoc sp. C2]
72010162	XP_782350.1	PREDICTED: probable uridine nucleosidase 2-like [Strongylocentrotus purpuratus]
568120257	ETN42859.1	hypothetical protein HMPREF1541_02017 [Cyphellophora europaea CBS 101466]
119026171	YP_910016.1	inosine-uridine preferring nucleoside hydrolase [Bifidobacterium adolescentis ATCC 15703]
357418351	YP_004931371.1	inosine/uridine-preferring nucleoside hydrolase [Pseudoxanthomonas spadix BD-a59]
491612981	WP_005470538.1	MULTISPECIES: ribonucleoside hydrolase RihC [Enterococcus]
489594412	WP_003498856.1	nucleoside hydrolase [Agrobacterium tumefaciens]
585656068	XP_006815591.1	PREDICTED: inosine-uridine preferring nucleoside hydrolase-like [Saccoglossus kowalevskii]
510804329	WP_016179098.1	MULTISPECIES: nucleoside hydrolase [Enterococcus]
576086492	AHH18882.1	nucleoside hydrolase [Nocardia nova SH22a]
589281862	XP_007006661.1	hypothetical protein TREMEDRAFT_33604 [Tremella mesenterica DSM 1558]
493010271	WP_006089714.1	nucleoside hydrolase [Natronorubrum tibetense]
367020160	XP_003659365.1	hypothetical protein MYCTH_2296293 [Thermothelomyces thermophila ATCC 42464]
497988715	WP_010302871.1	nucleoside hydrolase [Kurthia senegalensis]
310790776	EFQ26309.1	inosine-uridine preferring nucleoside hydrolase [Colletotrichum graminicola M1.001]
448080703	XP_004194705.1	Piso0_005215 [Millerozyma farinosa CBS 7064]
296139829	YP_003647072.1	inosine/uridine-preferring nucleoside hydrolase [Tsukamurella paurometabola DSM 20162]
358400684	EHK50010.1	hypothetical protein TRIATDRAFT_157130 [Trichoderma atroviride IMI 206040]
380471140	CCF47423.1	inosine-uridine preferring nucleoside hydrolase [Colletotrichum higginsianum]
497708714	WP_010022898.1	ribonucleoside hydrolase RihC [Lactobacillus fructivorans]
289581031	YP_003479497.1	inosine/uridine-preferring nucleoside hydrolase [Natrialba magadii ATCC 43099]
336254961	YP_004598068.1	Inosine/uridine-preferring nucleoside hydrolase [Halopiger xanaduensis SH-6]
488487139	WP_002530718.1	inosine-uridine preferring nucleoside hydrolase [Cutibacterium acnes]
260945563	XP_002617079.1	hypothetical protein CLUG_02523 [Clavispora lusitaniae ATCC 42720]
425767229	EKV05803.1	Nucleoside hydrolase, putative [Penicillium digitatum PHI26]
489851346	WP_003755023.1	ribonucleoside hydrolase RihC [Listeria grayi]
67517877	XP_658719.1	hypothetical protein AN1115.2 [Aspergillus nidulans FGSC A4]
490982239	WP_004843995.1	ribonucleoside hydrolase RihC [[Ruminococcus] gnavus]
522068543	WP_020579752.1	nucleoside hydrolase [Actinopolymorpha alba]
310793931	EFQ29392.1	inosine-uridine preferring nucleoside hydrolase [Colletotrichum graminicola M1.001]
260839814	XP_002613778.1	hypothetical protein BRAFLDRAFT_124167 [Branchiostoma floridae]
498438443	WP_010744106.1	nucleoside hydrolase [Enterococcus raffinosus]
517509951	WP_018680159.1	hypothetical protein [Actinokineospora enzanensis]
497398530	WP_009712743.1	nucleoside hydrolase [Streptomyces himastatinicus]
551219843	WP_022847776.1	nucleoside hydrolase [Anaerolineaceae bacterium oral taxon 439]
402226513	EJU06573.1	uridine nucleosidase [Dacryopinax primogenitus]
498087630	WP_010401786.1	nucleoside hydrolase [Janthinobacterium lividum]
260839556	XP_002613777.1	hypothetical protein BRAFLDRAFT_85318 [Branchiostoma floridae]
521990441	WP_020501712.1	nucleoside hydrolase [Sciscionella marina]
545422275	WP_021661051.1	MULTISPECIES: nucleoside hydrolase [Clostridium]
403413472	CCM00172.1	predicted protein [Fibroporia radiculosa]
498311141	WP_010625297.1	nucleoside hydrolase [Lactobacillus versmoldensis]
479195788	YP_007825326.1	Inosine-uridine nucleoside N-ribohydrolase [butyrate-producing bacterium SS3/4]
492821480	WP_005976705.1	nucleoside hydrolase [Pectobacterium wasabiae]
525579164	EPS25414.1	hypothetical protein PDE_00347 [Penicillium oxalicum 114-2]
477526263	ENH78130.1	inosine-uridine preferring nucleoside hydrolase [Colletotrichum orbiculare MAFF 240422]
516442444	WP_017831356.1	nucleoside hydrolase [Microbacterium sp. UCD-TDU]
389631879	XP_003713592.1	inosine-uridine preferring nucleoside hydrolase [Magnaporthe oryzae 70-15]
585110564	EWM28219.1	inosine-uridine preferring nucleoside hydrolase [Nannochloropsis gaditana]
497807430	WP_010121614.1	nucleoside hydrolase [Corynebacterium nuruki]
440639425	ELR09344.1	hypothetical protein GMDG_03910 [Pseudogymnoascus destructans 20631-21]
15899016	NP_343621.1	purine nucleosidase, (iunH-2) [Sulfolobus solfataricus P2]
530461411	EQB44530.1	inosine-uridine preferring nucleoside hydrolase [Colletotrichum gloeosporioides Cg-14]
491323728	WP_005181694.1	nucleoside hydrolase [Gordonia amarae]
302340391	YP_003805597.1	inosine/uridine-preferring nucleoside hydrolase [Spirochaeta smaragdinae DSM 11293]
482813455	EOA90146.1	hypothetical protein SETTUDRAFT_145716 [Setosphaeria turcica Et28A]
513863251	WP_016521148.1	ribonucleoside hydrolase RihC [Treponema socranskii]
517107021	WP_018295839.1	hypothetical protein [Corynebacterium lubricantis]
116625519	YP_827675.1	inosine/uridine-preferring nucleoside hydrolase [Candidatus Solibacter usitatus Ellin6076]
494676226	WP_007434161.1	inosine-uridine preferring nucleoside hydrolase [Propionibacterium humerusii]
346978214	EGY21666.1	inosine-uridine preferring nucleoside hydrolase [Verticillium dahliae VdLs.17]
358398680	EHK48031.1	hypothetical protein TRIATDRAFT_298237 [Trichoderma atroviride IMI 206040]
340793967	YP_004759430.1	inosine-uridine preferring nucleoside hydrolase [Corynebacterium variabile DSM 44702]
565933102	ETI22368.1	hypothetical protein G647_06442 [Cladophialophora carrionii CBS 160.54]
408501814	YP_006865733.1	ribonucleoside hydrolase RihC [Bifidobacterium asteroides PRL2011]
551287464	WP_022907567.1	nucleoside hydrolase [Curtobacterium sp. B18]
464806962	EMP13166.1	inosine-uridine preferring nucleoside hydrolase family protein [Gordonia sp. NB4-1Y]
519043034	WP_020198909.1	hypothetical protein [Sulfolobales archaeon Acd1]
284032585	YP_003382516.1	Inosine/uridine-preferring nucleoside hydrolase [Kribbella flavida DSM 17836]
550765305	ERS64196.1	hypothetical protein HMPREF1257_00696 [Corynebacterium sp. KPL1814]
489870695	WP_003774243.1	nucleoside hydrolase [Erysipelothrix rhusiopathiae]
517583079	WP_018753287.1	hypothetical protein [Paenibacillus sanguinis]
291225725	XP_002732851.1	PREDICTED: uncharacterized protein C1683.06c-like [Saccoglossus kowalevskii]
518754631	WP_019912461.1	hypothetical protein [Paenibacillus sp. HW567]
403509043	YP_006640681.1	inosine-uridine preferring nucleoside hydrolase family protein [Nocardiopsis alba ATCC BAA-2165]
522032699	WP_020543908.1	nucleoside hydrolase [Nonomuraea coxensis]
405975443	EKC40008.1	Inosine-uridine preferring nucleoside hydrolase [Crassostrea gigas]
489240553	WP_003148776.1	ribonucleoside hydrolase RihC [Atopobium rimae]
495392120	WP_008116821.1	nucleoside hydrolase [Herbaspirillum sp. YR522]
311305279	EFQ81347.1	Inosine-uridine preferring nucleoside hydrolase [Corynebacterium pseudogenitalium ATCC 33035]
492765990	WP_005958141.1	nucleoside hydrolase [Peptoniphilus harei]
116629221	YP_814393.1	inosine-uridine nucleoside N-ribohydrolase [Lactobacillus gasseri ATCC 33323 = JCM 1131]
262202357	YP_003273565.1	inosine/uridine-preferring nucleoside hydrolase [Gordonia bronchialis DSM 43247]
494973821	WP_007699846.1	ribonucleoside hydrolase RihC [Cronobacter universalis]
348536932	XP_003455949.1	PREDICTED: inosine-uridine preferring nucleoside hydrolase-like [Oreochromis niloticus]
556583459	YP_008751594.1	nucleoside hydrolase [Mycobacterium kansasii ATCC 12478]
501307204	GAC96172.1	inosine-uridine preferring nucleoside hydrolase [Pseudozyma hubeiensis SY62]
516410705	WP_017800103.1	nucleoside hydrolase [Erwinia toletana]
313116990	YP_004038114.1	Inosine-uridine nucleoside N-ribohydrolase (plasmid) [Halogeometricum borinquense DSM 11551]
493404357	WP_006360432.1	nucleoside hydrolase [Gordonia alkanivorans]
321454165	EFX65347.1	hypothetical protein DAPPUDRAFT_333266 [Daphnia pulex]
576044912	XP_006696329.1	hypothetical protein CTHT_0060110 [Chaetomium thermophilum var. thermophilum DSM 1495]
471892818	CCO31884.1	hypothetical protein BN14_05935 [Rhizoctonia solani AG-1 IB]
393240963	EJD48487.1	uridine nucleosidase [Auricularia subglabra TFB-10046 SS5]
308178933	YP_003918339.1	purine nucleosidase [Arthrobacter arilaitensis Re117]
302696665	XP_003038011.1	hypothetical protein SCHCODRAFT_102774, partial [Schizophyllum commune H4-8]
545421593	WP_021660404.1	MULTISPECIES: cytidine/uridine-specific hydrolase [Clostridium]
551270985	WP_022891144.1	nucleoside hydrolase [Agromyces subbeticus]
522066586	WP_020577795.1	hypothetical protein [Actinopolymorpha alba]
545421402	WP_021660220.1	MULTISPECIES: cytidine/uridine-specific hydrolase [Clostridium]
490331326	WP_004220748.1	nucleoside hydrolase [Bifidobacterium pseudocatenulatum]
488640150	WP_002576808.1	nucleoside hydrolase [[Clostridium] bolteae]
443489641	YP_007367788.1	inosine-uridine nucleoside hydrolase, IunH [Mycobacterium liflandii 128FXT]
490174154	WP_004072790.1	nucleoside hydrolase [Clostridium sp. ASF502]
488698088	WP_002622115.1	nucleoside hydrolase [Cystobacter fuscus]
406600494	YP_006745840.1	pyrimidine-specific ribonucleoside hydrolase [Leuconostoc gelidum JB7]
585700458	XP_002731795.2	PREDICTED: uridine nucleosidase 1-like [Saccoglossus kowalevskii]
550748215	ERS47688.1	hypothetical protein HMPREF1286_01828 [Corynebacterium sp. KPL1860]
495159050	WP_007883852.1	nucleoside hydrolase [Herbaspirillum sp. CF444]
302926073	XP_003054221.1	hypothetical protein NECHADRAFT_74718 [Nectria haematococca mpVI 77-13-4]
383789072	YP_005473641.1	ribonucleoside hydrolase [Caldisericum exile AZM16c01]
546793987	WP_021893896.1	nucleoside hydrolase [Clostridium bolteae CAG:59]
516032866	WP_017463449.1	inosine-uridine preferring nucleoside hydrolase [Dyella ginsengisoli]
497291078	WP_009605295.1	nucleoside hydrolase [SAR116 cluster alpha proteobacterium HIMB100]
347759741	YP_004867302.1	inosine-uridine preferring nucleoside hydrolase [Komagataeibacter medellinensis NBRC 3288]
517580110	WP_018750318.1	nucleoside hydrolase [Paenibacillus sanguinis]
489234875	WP_003143169.1	inosine-uridine preferring nucleoside hydrolase [Aerococcus viridans]
515509421	WP_016942675.1	nucleoside hydrolase [Dickeya zeae]
433636479	YP_007270106.1	Putative nucleoside hydrolase IunH (purine nucleosidase) [Mycobacterium canettii CIPT 140070017]
494141418	WP_007081168.1	inosine-uridine preferring nucleoside hydrolase [Rhodanobacter fulvus]
296392849	YP_003657733.1	inosine/uridine-preferring nucleoside hydrolase [Segniliparus rotundus DSM 44985]
518769350	WP_019926639.1	nucleoside hydrolase [Nocardia sp. BMG111209]
357383889	YP_004898613.1	inosine-uridine preferring nucleoside hydrolase [Pelagibacterium halotolerans B2]
118384506	XP_001025401.1	inosine-uridine preferring nucleoside hydrolase [Tetrahymena thermophila SB210]
493345531	WP_006302316.1	ribonucleoside hydrolase RihC [Atopobium vaginae]
517891752	WP_019061960.1	nucleoside hydrolase [Streptomyces prunicolor]
494530472	WP_007319923.1	nucleoside hydrolase [Gordonia effusa]
494774106	WP_007509514.1	inosine-uridine preferring nucleoside hydrolase [Rhodanobacter denitrificans]
516329878	WP_017720537.1	nucleoside hydrolase [Oscillatoria sp. PCC 10802]
452847619	EME49551.1	hypothetical protein DOTSEDRAFT_68360 [Dothistroma septosporum NZE10]
588903065	EXF83253.1	inosine-uridine preferring nucleoside hydrolase [Colletotrichum fioriniae PJ7]
317155540	XP_001825189.2	inosine-uridine preferring nucleoside hydrolase [Aspergillus oryzae RIB40]
545319266	WP_021593968.1	nucleoside hydrolase [Actinomadura madurae]
332026098	EGI66246.1	Inosine-uridine preferring nucleoside hydrolase [Acromyrmex echinatior]
392586982	EIW76317.1	uridine nucleosidase [Coniophora puteana RWD-64-598 SS2]
547873438	WP_022279367.1	nucleoside hydrolase [Dorea formicigenerans CAG:28]
154314612	XP_001556630.1	hypothetical protein BC1G_04015 [Botrytis cinerea B05.10]
156386850	XP_001634124.1	predicted protein [Nematostella vectensis]
556977204	XP_005995904.1	PREDICTED: inosine-uridine preferring nucleoside hydrolase-like [Latimeria chalumnae]
518988996	WP_020144871.1	hypothetical protein [Terracoccus sp. 273MFTsu3.1]
345562126	EGX45198.1	hypothetical protein AOL_s00173g299 [Arthrobotrys oligospora ATCC 24927]
582960751	EWC48914.1	hypothetical protein DRE_00219 [Drechslerella stenobrocha 248]
573986849	XP_006671345.1	nucleoside hydrolase, putative [Cordyceps militaris CM01]
496169225	WP_008893732.1	nucleoside hydrolase [Haloterrigena salina]
583252871	EWC93402.1	putative non-specific ribonucleoside hydrolase RihC [Atopobium sp. BS2]
283456463	YP_003361027.1	IunH1 inosine-uridine preferring nucleoside hydrolase [Bifidobacterium dentium Bd1]
498032101	WP_010346257.1	nucleoside hydrolase [Paenibacillus peoriae]
488672428	WP_002601218.1	hypothetical protein [Hungatella hathewayi]
495535800	WP_008260379.1	nucleoside hydrolase [Brevundimonas sp. BAL3]
551277916	WP_022898040.1	hypothetical protein [Corynebacterium-like bacterium B27]
494678227	WP_007435562.1	putative cytidine/uridine-specific hydrolase [Acetobacteraceae bacterium AT-5844]
121702695	XP_001269612.1	uridine nucleosidase Urh1, putative [Aspergillus clavatus NRRL 1]
108804721	YP_644658.1	inosine/uridine-preferring nucleoside hydrolase [Rubrobacter xylanophilus DSM 9941]
70995580	XP_752545.1	nucleoside hydrolase [Aspergillus fumigatus Af293]
516599895	WP_017974918.1	nucleoside hydrolase [Actinopolyspora halophila]
493834047	WP_006781302.1	nucleoside hydrolase [Hungatella hathewayi]
515354004	WP_016864756.1	hypothetical protein [Fischerella muscicola]
451848000	EMD61306.1	hypothetical protein COCSADRAFT_192282 [Bipolaris sorokiniana ND90Pr]
589101003	XP_006962524.1	nucleoside hydrolase [Trichoderma reesei QM6a]
518296033	WP_019466241.1	inosine-uridine preferring nucleoside hydrolase [Dyella japonica]
517590909	WP_018761117.1	nucleoside hydrolase [Arthrobacter sp. 135MFCol5.1]
495362283	WP_008087001.1	inosine-uridine preferring nucleoside hydrolase [Streptococcus ictaluri]
496362640	WP_009071630.1	nucleoside hydrolase [Metallosphaera yellowstonensis]
196010633	XP_002115181.1	hypothetical protein TRIADDRAFT_28473 [Trichoplax adhaerens]
545419032	WP_021657942.1	MULTISPECIES: nucleoside hydrolase [Clostridium]
493878845	WP_006825162.1	inosine/uridine-preferring nucleoside hydrolase [Natrialba taiwanensis]
495082404	WP_007807228.1	inosine-uridine preferring nucleoside hydrolase [Rhodanobacter spathiphylli]
353234542	CCA66566.1	related to nucleoside hydrolase [Serendipita indica DSM 11827]
255942595	XP_002562066.1	Pc18g02220 [Penicillium rubens Wisconsin 54-1255]
405977500	EKC41945.1	Pyrimidine-specific ribonucleoside hydrolase rihA [Crassostrea gigas]
156362044	XP_001625592.1	predicted protein, partial [Nematostella vectensis]
545422080	WP_021660867.1	MULTISPECIES: cytidine/uridine-specific hydrolase [Clostridium]
524876542	XP_005094986.1	PREDICTED: uncharacterized protein C1683.06c-like [Aplysia californica]
523265433	AGQ19794.1	inosine-uridine nucleoside N-ribohydrolase [Candidatus Actinomarina minuta]
512609138	WP_016454957.1	nucleoside hydrolase [Propionimicrobium lymphophilum]
358379858	EHK17537.1	hypothetical protein TRIVIDRAFT_42918 [Trichoderma virens Gv29-8]
336464498	EGO52738.1	hypothetical protein NEUTE1DRAFT_72682 [Neurospora tetrasperma FGSC 2508]
493352019	WP_006308684.1	nucleoside hydrolase [Facklamia languida]
491425229	WP_005283024.1	nucleoside hydrolase [Corynebacterium accolens]
493334803	WP_006291849.1	cytidylate kinase [Parascardovia denticolens]
568123198	ETN45788.1	hypothetical protein HMPREF1541_09621 [Cyphellophora europaea CBS 101466]
551260074	WP_022880309.1	nucleoside hydrolase [Microbacterium sp. B19]
526198281	EPS39455.1	hypothetical protein H072_6781 [Dactylellina haptotyla CBS 200.50]
493869089	WP_006815665.1	nucleoside hydrolase [Providencia rustigianii]
343428474	CBQ72004.1	related to Inosine-uridine preferring nucleoside hydrolase [Sporisorium reilianum SRZ2]
494640735	WP_007398679.1	nucleoside hydrolase [Gluconacetobacter sp. SXCC-1]
585091349	EWM13290.1	inosine-uridine preferring nucleoside hydrolase (IunH) [Kutzneria sp. 744]
281209471	EFA83639.1	N-D-ribosylpurine ribohydrolase [Polysphondylium pallidum PN500]
397588089	EJK54138.1	hypothetical protein THAOC_26301 [Thalassiosira oceanica]
494119138	WP_007058917.1	Inosine/uridine-preferring nucleoside hydrolase [Clostridium carboxidivorans]
15921038	NP_376707.1	inosine-uridine preferring nucleoside hydrolase [Sulfolobus tokodaii str. 7]
527295170	EPS96016.1	hypothetical protein FOMPIDRAFT_1131350 [Fomitopsis pinicola FP-58527 SS1]
471573478	EMR71630.1	putative inosine-uridine preferring nucleoside hydrolase protein [Eutypa lata UCREL1]
512186484	EPE02276.1	inosine-uridine preferring nucleoside hydrolase [Ophiostoma piceae UAMH 11346]
558635659	WP_023510501.1	nucleoside hydrolase [Sporolactobacillus laevolacticus]
440638264	ELR08183.1	hypothetical protein GMDG_02995 [Pseudogymnoascus destructans 20631-21]
512204938	EPE33760.1	Nucleoside hydrolase [Glarea lozoyensis ATCC 20868]
453089492	EMF17532.1	inosine-uridine preferring nucleoside hydrolase [Sphaerulina musiva SO2202]
496834489	WP_009379172.1	nucleoside hydrolase [Bilophila sp. 4_1_30]
495994883	WP_008719462.1	nucleoside hydrolase [Clostridiales bacterium 1_7_47FAA]
496996130	WP_009431469.1	nucleoside hydrolase [Peptoniphilus sp. oral taxon 375]
485723497	WP_001354574.1	nucleoside hydrolase [Escherichia coli]
443687870	ELT90723.1	hypothetical protein CAPTEDRAFT_170952 [Capitella teleta]
572853381	CDJ98874.1	Inosine/uridine-preferring nucleoside hydrolase [Microbacterium sp. C448]
518207203	WP_019377411.1	hypothetical protein [Virgibacillus halodenitrificans]
330936137	XP_003305256.1	hypothetical protein PTT_18059 [Pyrenophora teres f. teres 0-1]
496740508	WP_009357973.1	inosine/uridine-specific nucleoside hydrolase [Arthrobacter nitrophenolicus]
406862781	EKD15830.1	inosine-uridine preferring nucleoside hydrolase [Marssonina brunnea f. sp. 'multigermtubi' MB_m1]
517600536	WP_018770744.1	nucleoside hydrolase [Arthrobacter sp. 162MFSha1.1]
253686427	YP_003015617.1	Inosine/uridine-preferring nucleoside hydrolase [Pectobacterium carotovorum subsp. carotovorum PC1]
552810829	XP_005843307.1	hypothetical protein CHLNCDRAFT_33132 [Chlorella variabilis]
551275968	WP_022896092.1	nucleoside hydrolase [Corynebacterium-like bacterium B27]
489773950	WP_003677849.1	nucleoside hydrolase [Lactobacillus coryniformis]
517937326	WP_019107534.1	nucleoside hydrolase [Peptoniphilus senegalensis]
322835394	YP_004215420.1	inosine/uridine-preferring nucleoside hydrolase (plasmid) [Rahnella sp. Y9602]
425769009	EKV07519.1	Uridine nucleosidase Urh1, putative [Penicillium digitatum Pd1]
488480775	WP_002524445.1	inosine-uridine preferring nucleoside hydrolase [Cutibacterium acnes]
521059161	WP_020391112.1	nucleoside hydrolase [Kribbella catacumbae]
400602794	EJP70392.1	inosine-uridine preferring nucleoside hydrolase [Beauveria bassiana ARSEF 2860]
393216109	EJD01600.1	uridine nucleosidase [Fomitiporia mediterranea MF3/22]
347524769	YP_004831517.1	Inosine-uridine nucleoside hydrolase [Lactobacillus ruminis ATCC 27782]
566025622	ETI48533.1	hypothetical protein F443_07436 [Phytophthora parasitica P1569]
295689602	YP_003593295.1	inosine/uridine-preferring nucleoside hydrolase [Caulobacter segnis ATCC 21756]
516176432	WP_017595762.1	nucleoside hydrolase [Nocardiopsis potens]
587899905	EXB88276.1	hypothetical protein L484_020344 [Morus notabilis]
446679446	WP_000756792.1	nucleoside hydrolase [Bacillus cereus]
399164524	CCE34557.1	uncharacterized protein CPUR_08490 [Claviceps purpurea 20.1]
516435530	WP_017824555.1	hypothetical protein [Brachybacterium muris]
322698487	EFY90257.1	nucleoside hydrolase, putative [Metarhizium acridum CQMa 102]
498477637	WP_010781953.1	hypothetical protein [Enterococcus gilvus]
545421932	WP_021660725.1	MULTISPECIES: pyrimidine-specific ribonucleoside hydrolase RihB [Clostridium]
307191438	EFN74979.1	Uncharacterized protein C1683.06c [Camponotus floridanus]
212527918	XP_002144116.1	uridine nucleosidase Urh1, putative [Talaromyces marneffei ATCC 18224]
358366819	GAA83439.1	uridine nucleosidase Urh1 [Aspergillus kawachii IFO 4308]
496001975	WP_008726554.1	MULTISPECIES: ribonucleoside hydrolase 1 [unclassified Clostridiales (miscellaneous)]
393236393	EJD43942.1	nucleoside hydrolase [Auricularia subglabra TFB-10046 SS5]
315055229	XP_003176989.1	uridine nucleosidase [Nannizzia gypsea CBS 118893]
551319458	WP_022939253.1	hypothetical protein [Dielma fastidiosa]
490387048	WP_004266503.1	nucleoside hydrolase [Treponema phagedenis]
575068576	ETW84188.1	hypothetical protein HETIRDRAFT_381593 [Heterobasidion irregulare TC 32-1]
516058731	WP_017489314.1	nucleoside hydrolase [Micrococcus luteus]
344302723	EGW32997.1	hypothetical protein SPAPADRAFT_150506 [Spathaspora passalidarum NRRL Y-27907]
544619202	WP_021057539.1	nucleoside hydrolase [Haloquadratum sp. J07HQX50]
323359321	YP_004225717.1	inosine-uridine nucleoside N-ribohydrolase [Microbacterium testaceum StLB037]
325963020	YP_004240926.1	inosine-uridine nucleoside N-ribohydrolase [Arthrobacter phenanthrenivorans Sphe3]
408387833	EKJ67538.1	hypothetical protein FPSE_12283 [Fusarium pseudograminearum CS3096]
15897429	NP_342034.1	purine nucleosidase, (iunH-1) [Sulfolobus solfataricus P2]
495680879	WP_008405458.1	MULTISPECIES: nucleoside hydrolase [Solibacillus]
523592286	WP_020757374.1	nucleoside hydrolase [Gardnerella vaginalis]
571252559	CDL32039.1	Inosine-uridine preferring nucleoside hydrolase [Enterobacter cloacae ISC8]
514912330	WP_016636547.1	nucleoside hydrolase [Gardnerella vaginalis]
499072013	WP_010850911.1	putative nucleoside hydrolase [Tetrasphaera elongata]
571235155	CDL13956.1	Inosine-uridine preferring nucleoside hydrolase [Klebsiella pneumoniae IS46]
385300939	EIF45186.1	cytidine uridine-specific hydrolase [Brettanomyces bruxellensis AWRI1499]
408405188	YP_006863171.1	inosine-uridine preferring nucleoside hydrolase [Candidatus Nitrososphaera gargensis Ga9.2]
545422420	WP_021661190.1	MULTISPECIES: Inosine-uridine preferring nucleoside hydrolase [Clostridium]
497703985	WP_010018169.1	nucleoside hydrolase [Lactobacillus farciminis]
495710456	WP_008435035.1	inosine-uridine preferring nucleoside hydrolase [Rhodanobacter thiooxydans]
154412023	XP_001579045.1	Inosine-uridine preferring nucleoside hydrolase family protein [Trichomonas vaginalis G3]
291225723	XP_002732872.1	PREDICTED: uncharacterized protein C1683.06c-like [Saccoglossus kowalevskii]
495155887	WP_007880690.1	MULTISPECIES: nucleoside hydrolase [Ochrobactrum]
547519275	WP_022105948.1	hypothetical protein [Dialister sp. CAG:486]
576993772	EUC66438.1	inosine-uridine nucleoside N-ribohydrolase [Rhizoctonia solani AG-3 Rhs1AP]
495673072	WP_008397651.1	nucleoside hydrolase [Clostridium sp. M62/1]
495450381	WP_008175075.1	hypothetical protein [Bacillus sp. B14905]
551349082	WP_022968469.1	inosine-uridine preferring nucleoside hydrolase [Arenimonas oryziterrae]
449304564	EMD00571.1	hypothetical protein BAUCODRAFT_118325 [Baudoinia panamericana UAMH 10762]
565938541	ETI27647.1	hypothetical protein G647_00096 [Cladophialophora carrionii CBS 160.54]
539439620	ERF75153.1	hypothetical protein EPUS_06193 [Endocarpon pusillum Z07020]
524016370	CCX98788.1	putative uncharacterized protein [Clostridium bolteae CAG:59]
489629630	WP_003534070.1	nucleoside hydrolase [Sinorhizobium meliloti]
196010303	XP_002115016.1	hypothetical protein TRIADDRAFT_28476 [Trichoplax adhaerens]
493633184	WP_006585048.1	cytidine/uridine-specific hydrolase [Lactobacillus jensenii]
156742455	YP_001432584.1	inosine/uridine-preferring nucleoside hydrolase [Roseiflexus castenholzii DSM 13941]
516191794	WP_017603113.1	nucleoside hydrolase [Nocardiopsis alkaliphila]
583836722	AHI54584.1	nucleoside hydrolase [Listeria ivanovii WSLC3009]
50555848	XP_505332.1	YALI0F12529p [Yarrowia lipolytica CLIB122]
575850684	CDL86863.1	Pyrimidine-specific ribonucleoside hydrolase [Xenorhabdus cabanillasii JM26]
493929042	WP_006873693.1	hypothetical protein [Anaerotruncus colihominis]
494895055	WP_007621100.1	ribonucleoside hydrolase [Gordonia soli]
488506826	WP_002550265.1	inosine-uridine preferring nucleoside hydrolase [[Propionibacterium] namnetense]
488728598	WP_002652031.1	nucleoside hydrolase [Blastopirellula marina]
388853044	CCF53218.1	related to Inosine-uridine preferring nucleoside hydrolase [Ustilago hordei]
390601106	EIN10500.1	nucleoside hydrolase [Punctularia strigosozonata HHB-11173 SS5]
547070664	WP_021913261.1	inosine-uridine preferring nucleoside hydrolase [Bifidobacterium adolescentis CAG:119]
71006528	XP_757930.1	hypothetical protein UM01783.1 [Ustilago maydis 521]
523515969	YP_008202051.1	Inosine-uridine preferring nucleoside hydrolase [Lactobacillus rhamnosus LOCK900]
494989772	WP_007715792.1	nucleoside hydrolase [[Clostridium] asparagiforme]
150865596	XP_001384876.2	uridine nucleosidase (uridine ribohydrolase) [Scheffersomyces stipitis CBS 6054]
497841901	WP_010156057.1	nucleoside hydrolase [Leucobacter chromiiresistens]
500259226	EOO02056.1	putative inosine-uridine preferring nucleoside hydrolase protein [Phaeoacremonium minimum UCRPA7]
550803662	ERS95584.1	hypothetical protein HMPREF1624_08100 [Sporothrix schenckii ATCC 58251]
218201600	EEC84027.1	hypothetical protein OsI_30252 [Oryza sativa Indica Group]
518437496	WP_019607703.1	MULTISPECIES: nucleoside hydrolase [Nocardiopsis]
495992206	WP_008716785.1	purine nucleosidase [Clostridiales bacterium 1_7_47FAA]
585679954	XP_006819615.1	PREDICTED: inosine-uridine preferring nucleoside hydrolase-like [Saccoglossus kowalevskii]
512197351	EPE26187.1	Nucleoside hydrolase [Glarea lozoyensis ATCC 20868]
551030646	WP_022774713.1	nucleoside hydrolase [Butyrivibrio sp. AE2015]
116491975	YP_803710.1	inosine-uridine nucleoside N-ribohydrolase [Pediococcus pentosaceus ATCC 25745]
491101305	WP_004962905.1	inosine-uridine preferring nucleoside hydrolase [Haloarcula sinaiiensis]
300715152	YP_003739955.1	nucleoside hydrolase [Erwinia billingiae Eb661]
399166826	CCE32347.1	related to uridine ribohydrolase [Claviceps purpurea 20.1]
70606957	YP_255827.1	inosine-uridine preferring nucleoside hydrolase [Sulfolobus acidocaldarius DSM 639]
518290432	WP_019460640.1	MULTISPECIES: hypothetical protein [Roseomonas]
515701364	WP_017133964.1	nucleoside hydrolase [Pseudomonas agarici]
584390356	CDK29779.1	unnamed protein product [Kuraishia capsulata CBS 1993]
116180398	XP_001220048.1	hypothetical protein CHGG_00827 [Chaetomium globosum CBS 148.51]
405120971	AFR95741.1	hydrolase [Cryptococcus neoformans var. grubii H99]
493020453	WP_006095531.1	nucleoside hydrolase [Bacillus pseudomycoides]
517801317	WP_018971525.1	hypothetical protein [Rudaea cellulosilytica]
488675929	WP_002604707.1	hypothetical protein [Hungatella hathewayi]
398403891	XP_003853412.1	hypothetical protein MYCGRDRAFT_85716 [Zymoseptoria tritici IPO323]
516150800	WP_017581380.1	nucleoside hydrolase [Nocardiopsis valliformis]
145535704	XP_001453585.1	hypothetical protein (macronuclear) [Paramecium tetraurelia strain d4-2]
575518985	XP_006688763.1	nucleoside hydrolase [[Candida] tenuis ATCC 10573]
253989250	YP_003040606.1	pyrimidine-specific ribonucleoside hydrolase [Photorhabdus asymbiotica]
300712006	YP_003737820.1	inosine-uridine preferring nucleoside hydrolase [Halalkalicoccus jeotgali B3]
573929279	AHG20576.1	hydrolase [Chania multitudinisentens RB-25]
452987651	EME87406.1	hypothetical protein MYCFIDRAFT_62399 [Pseudocercospora fijiensis CIRAD86]
576935371	EUC48876.1	hypothetical protein COCMIDRAFT_2329 [Bipolaris oryzae ATCC 44560]
493503136	WP_006457614.1	nucleoside hydrolase [Synechococcus sp. PCC 7335]
516186588	WP_017600598.1	nucleoside hydrolase [Nocardiopsis lucentensis]
238503956	XP_002383210.1	uridine nucleosidase Urh1, putative [Aspergillus flavus NRRL3357]
545421931	WP_021660724.1	MULTISPECIES: cytidine/uridine-specific hydrolase [Clostridium]
333991855	YP_004524469.1	inosine-uridine nucleoside hydrolase IunH [Mycobacterium sp. JDM601]
510804849	WP_016179613.1	MULTISPECIES: hypothetical protein [Enterococcus]
297627080	YP_003688843.1	purine nucleosidase [Propionibacterium freudenreichii subsp. shermanii CIRM-BIA1]
374330469	YP_005080653.1	pyrimidine-specific ribonucleoside hydrolase RihA (Cytidine/uridine-specific hydrolase) [Pseudovibrio sp. FO-BEG1]
515702869	WP_017135469.1	nucleoside hydrolase [Pseudomonas fluorescens]
515643134	WP_017075734.1	nucleoside hydrolase [Vibrio splendidus]
557998273	EST07736.1	inosine-uridine preferring nucleoside hydrolase [Kalmanozyma brasiliensis GHG001]
496132791	WP_008857298.1	nucleoside hydrolase [Lactobacillus kisonensis]
573029767	ETS62991.1	hypothetical protein PaG_02761 [Moesziomyces aphidis DSM 70725]
452988090	EME87845.1	hypothetical protein MYCFIDRAFT_127947 [Pseudocercospora fijiensis CIRAD86]
545421718	WP_021660521.1	cytidine/uridine-specific hydrolase [Clostridium sp. DSM 4029]
257069471	YP_003155726.1	Inosine-uridine nucleoside N-ribohydrolase [Brachybacterium faecium DSM 4810]
527035252	WP_020882417.1	MULTISPECIES: Inosine/uridine-preferring nucleoside hydrolase [Enterobacter cloacae complex]
428298462	YP_007136768.1	inosine/uridine-preferring nucleoside hydrolase [Calothrix sp. PCC 6303]
389746794	EIM87973.1	nucleoside hydrolase [Stereum hirsutum FP-91666 SS1]
427737432	YP_007056976.1	inosine-uridine nucleoside N-ribohydrolase [Rivularia sp. PCC 7116]
429851361	ELA26556.1	inosine-uridine preferring nucleoside hydrolase [Colletotrichum gloeosporioides Nara gc5]
575769765	ETY71223.1	IunH1 inosine-uridine preferring nucleoside hydrolase [Bifidobacterium moukalabense DSM 27321]
518946592	WP_020102467.1	nucleoside hydrolase [Mycobacterium sp. 360MFTsu5.1]
490968036	WP_004829837.1	ribosylpyrimidine nucleosidase [Anaerococcus lactolyticus]
495018769	WP_007744758.1	ribonucleoside hydrolase RihC [Oenococcus kitaharae]
575850671	CDL86903.1	Inosine-uridine preferring nucleoside hydrolase [Xenorhabdus cabanillasii JM26]
398410774	XP_003856735.1	hypothetical protein MYCGRDRAFT_67377 [Zymoseptoria tritici IPO323]
496769017	WP_009366531.1	nucleoside hydrolase [Halogranum salarium]
332797969	YP_004459469.1	inosine/uridine-preferring nucleoside hydrolase [Acidianus hospitalis W1]
539435850	ERF72065.1	hypothetical protein EPUS_04983 [Endocarpon pusillum Z07020]
490752888	WP_004615195.1	inosine-uridine nucleoside N-ribohydrolase [Caulobacter vibrioides]
332796590	YP_004458090.1	inosine/uridine-preferring nucleoside hydrolase [Acidianus hospitalis W1]
497930767	WP_010244923.1	nucleoside hydrolase [Peptoniphilus rhinitidis]
494482197	WP_007271672.1	purine nucleosidase [Paeniglutamicibacter gangotriensis]
571265797	CDG81044.1	inosine-uridine preferring nucleoside hydrolase [Janthinobacterium agaricidamnosum NBRC 102515 = DSM 9628]
323358774	YP_004225170.1	inosine-uridine nucleoside N-ribohydrolase [Microbacterium testaceum StLB037]
325472987	EGC76197.1	hypothetical protein HMPREF0490_00273 [Lachnospiraceae bacterium 6_1_37FAA]
542099067	WP_021015236.1	nucleoside hydrolase [Serratia sp. ATCC 39006]
544613494	WP_021051845.1	inosine-uridine nucleoside N-ribohydrolase [Haloquadratum walsbyi]
498060911	WP_010375067.1	ribonucleoside hydrolase 1 [Weissella cibaria]
220912409	YP_002487718.1	inosine/uridine-specific nucleoside hydrolase [Arthrobacter chlorophenolicus A6]
310816775	YP_003964739.1	inosine-uridine preferring nucleoside hydrolase [Ketogulonicigenium vulgare Y25]
562971930	ESW97669.1	cytidine/uridine-specific hydrolase [Ogataea parapolymorpha DL-1]
516251567	WP_017655530.1	nucleoside hydrolase [Fortiea contorta]
516219082	WP_017623045.1	nucleoside hydrolase [Nocardiopsis chromatogenes]
330805618	XP_003290777.1	hypothetical protein DICPUDRAFT_56928 [Dictyostelium purpureum]
494950086	WP_007676114.1	nucleoside hydrolase [Caulobacter sp. AP07]
554913960	ESK95141.1	cytidine uridine-specific hydrolase [Moniliophthora roreri MCA 2997]
550157416	WP_022584509.1	nucleoside hydrolase [Brevibacillus laterosporus]
498216069	WP_010530225.1	nucleoside hydrolase [Lentibacillus jeotgali]
528268400	EPY40845.1	nucleoside hydrolase [Angomonas deanei]
516639317	WP_018011367.1	nucleoside hydrolase [Sinorhizobium medicae]
518179916	WP_019350124.1	nucleoside hydrolase [Fluoribacter dumoffii]
494903052	WP_007629097.1	inosine/uridine-preferring nucleoside hydrolase [Dietzia cinnamea]
495038741	WP_007764255.1	nucleoside hydrolase [Rhizobium sp. CF080]
557862285	ESS65621.1	inosine-guanine nucleoside hydrolase [Trypanosoma cruzi Dm28c]
550777230	ERS75279.1	hypothetical protein HMPREF1290_00346 [Corynebacterium sp. KPL1989]
322708673	EFZ00250.1	nucleoside hydrolase [Metarhizium robertsii ARSEF 23]
407926417	EKG19384.1	hypothetical protein MPH_03247 [Macrophomina phaseolina MS6]
516141599	WP_017572179.1	nucleoside hydrolase [Nocardiopsis halotolerans]
490997108	WP_004858834.1	nucleoside hydrolase [Klebsiella oxytoca]
528235124	EPY28132.1	nucleoside hydrolase [Strigomonas culicis]
522161674	WP_020672882.1	nucleoside hydrolase [Amycolatopsis nigrescens]
552944073	WP_023044816.1	ribonucleoside hydrolase [Photorhabdus temperata]
330815195	YP_004358900.1	inosine/uridine-preferring nucleoside hydrolase [Burkholderia gladioli BSR3]
496433575	WP_009142422.1	nucleoside hydrolase [Succinatimonas hippei]
379704038	YP_005220412.1	Inosine-uridine nucleoside N-ribohydrolase (plasmid) [Rahnella aquatilis CIP 78.65 = ATCC 33071]
565317489	ETE68936.1	Inosine-uridine preferring nucleoside hydrolase, partial [Ophiophagus hannah]
347837894	CCD52466.1	similar to uridine nucleosidase [Botrytis cinerea T4]
332981010	YP_004462451.1	inosine/uridine-preferring nucleoside hydrolase [Mahella australiensis 50-1 BON]
488016339	WP_002087738.1	nucleoside hydrolase [Bacillus cereus]
544615823	WP_021054173.1	inosine-uridine nucleoside N-ribohydrolase [Haloquadratum walsbyi]
[truncated: 1,629 more rows]
